# Supplementary material for: Long Non-Coding RNA Signatures in the Ileum and Colon of Crohn’s Disease Patients and Effect of Anti-TNF-α Treatment on Their Modulation
Source: Int J Mol Sci. 2023 Oct 28;24(21):15691. doi: 10.3390/ijms242115691 (PMC10650062; doi:10.3390/ijms242115691)
Supplement: Supplementary file 1 [file ijms-24-15691-s001.zip]

Archive with 8 entries (8 files):
- Table S1. Differentially expressed lncRNAs between terminal ileum and left colon in healthy controls.xlsx
- __MACOSX/._Table S1. Differentially expressed lncRNAs between terminal ileum and left colon in healthy controls.xlsx
- Table S2. Differentially expressed lncRNAs between terminal ileum and left colon in quiescent Crohn┬┤s disease patients.xlsx
- __MACOSX/._Table S2. Differentially expressed lncRNAs between terminal ileum and left colon in quiescent Crohn┬┤s disease patients.xlsx
- Table S3. Differentially expressed lncRNAs between terminal ileum and left colon in active Crohn┬┤s disease patients.xlsx
- __MACOSX/._Table S3. Differentially expressed lncRNAs between terminal ileum and left colon in active Crohn┬┤s disease patients.xlsx
- Table S4. List of the 182 overlapped differentially expressed lncRNAs between three study groups..xlsx
- __MACOSX/._Table S4. List of the 182 overlapped differentially expressed lncRNAs between three study groups..xlsx
