# Supplementary material for: Long Non-Coding RNA Signatures in the Ileum and Colon of Crohn’s Disease Patients and Effect of Anti-TNF-α Treatment on Their Modulation
Source: Int J Mol Sci. 2023 Oct 28;24(21):15691. doi: 10.3390/ijms242115691 (PMC10650062; doi:10.3390/ijms242115691)
Supplement: Supplementary file 1 [file ijms-24-15691-s001.zip › Table S1. Differentially expressed lncRNAs between terminal ileum and left colon in healthy controls.xlsx]

## Sheet: Hoja1
Gene name	Transcript	Chromosome	Differential expression	Fold change	p-value	FDR
HNF4A-AS1	ENSG00000229005	20	Downregulated	-119.756	1.44923e-10	2.0368e-08
FABP6-AS1	ENSG00000247699	5	Downregulated	-107.655	9.7123e-12	2.25155e-09
	ENSG00000235122	6	Downregulated	-84.1375	1.07288e-14	7.53932e-12
	ENSG00000261012	2	Downregulated	-60.2191	4.83404e-13	1.94112e-10
	ENSG00000237153	9	Downregulated	-41.8869	2.52436e-09	1.79637e-07
	ENSG00000233376	20	Downregulated	-32.2075	6.32049e-09	3.65141e-07
LINC00330	ENSG00000235097	13	Downregulated	-31.7096	6.9205e-11	1.12268e-08
	ENSG00000249201	5	Downregulated	-28.4313	1.43683e-06	2.62964e-05
LINC00955	ENSG00000216560	4	Downregulated	-28.3997	1.64342e-06	2.93066e-05
APOA1-AS	ENSG00000235910	11	Downregulated	-27.5068	3.07965e-07	7.74631e-06
MIR31HG	ENSG00000171889	9	Downregulated	-21.3475	7.02459e-11	1.12268e-08
LINC02200	ENSG00000250358	5	Downregulated	-18.1599	2.86841e-08	1.17919e-06
	ENSG00000266968	18	Downregulated	-17.1404	4.61415e-06	6.59049e-05
CPS1-IT1	ENSG00000280837	2	Downregulated	-14.9202	1.15072e-11	2.58763e-09
	ENSG00000233005	2	Downregulated	-14.8775	1.04128e-08	5.29603e-07
	ENSG00000260597	12	Downregulated	-13.7543	1.13576e-11	2.57978e-09
SLC9A3R1-AS1	ENSG00000266036	17	Downregulated	-13.3512	1.82021e-06	3.1534e-05
	ENSG00000263096	17	Downregulated	-12.2166	2.46238e-09	1.76906e-07
	ENSG00000237643	6	Downregulated	-11.1685	6.07314e-08	2.12612e-06
	ENSG00000250681	4	Downregulated	-10.8578	2.61163e-05	0.000256118
LINC00479	ENSG00000236384	21	Downregulated	-9.6629	4.85495e-05	0.000417968
	ENSG00000278058	16	Downregulated	-9.54494	3.40614e-09	2.19466e-07
EGFR-AS1	ENSG00000224057	7	Downregulated	-9.12225	3.42722e-07	8.43194e-06
	ENSG00000265971	17	Downregulated	-8.9176	4.9786e-07	1.13774e-05
	ENSG00000224417	6	Downregulated	-8.41099	5.02633e-07	1.14632e-05
LINC02754	ENSG00000251637	11	Downregulated	-8.24602	3.27241e-07	8.14913e-06
	ENSG00000272908	7	Downregulated	-7.61833	1.03052e-06	2.02639e-05
NCKAP5-IT1	ENSG00000232474	2	Downregulated	-7.57523	1.33438e-06	2.47168e-05
MAFTRR	ENSG00000261390	16	Downregulated	-7.28188	1.12722e-05	0.00013313
GLIS3-AS1	ENSG00000237009	9	Downregulated	-6.94211	1.24133e-05	0.000143737
CRYZL2P-SEC16B	ENSG00000254154	1	Downregulated	-6.93056	8.01646e-07	1.65838e-05
	ENSG00000260071	16	Downregulated	-6.88514	6.23193e-05	0.000514265
SLFNL1-AS1	ENSG00000281207	1	Downregulated	-6.87116	4.1872e-05	0.0003719
	ENSG00000250497	4	Downregulated	-6.65023	0.000196714	0.00130295
	ENSG00000250155	5	Downregulated	-6.45728	1.55867e-05	0.000171812
	ENSG00000271880	10	Downregulated	-6.43494	2.64873e-05	0.000259191
	ENSG00000267629	19	Downregulated	-6.3777	5.98797e-05	0.000496502
DELEC1	ENSG00000173077	9	Downregulated	-6.20102	3.54846e-06	5.32671e-05
TRHDE-AS1	ENSG00000236333	12	Downregulated	-6.0584	3.377e-05	0.000314798
	ENSG00000242593	7	Downregulated	-5.72089	3.7717e-05	0.000342269
LINC02177	ENSG00000261617	16	Downregulated	-5.66608	0.000443138	0.00250185
LINC02390	ENSG00000256582	12	Downregulated	-5.64247	5.49194e-06	7.5489e-05
	ENSG00000228643	2	Downregulated	-5.54623	3.9051e-05	0.000352113
	ENSG00000214797	11	Downregulated	-5.54399	0.000515868	0.0028232
	ENSG00000249685	4	Downregulated	-5.39448	6.47762e-06	8.64465e-05
	ENSG00000228620	22	Downregulated	-5.30388	1.74587e-05	0.000187664
LINC01215	ENSG00000271856	3	Downregulated	-5.2758	4.35825e-05	0.000383427
LINC02404	ENSG00000257893	12	Downregulated	-5.19528	5.30044e-05	0.000449249
LINC02446	ENSG00000256039	12	Downregulated	-5.09421	0.00402444	0.0146125
LINC01871	ENSG00000235576	2	Downregulated	-5.05349	2.10361e-05	0.000216792
	ENSG00000269155	6	Downregulated	-5.0069	0.000438659	0.00248154
COSMOC	ENSG00000260552	18	Downregulated	-4.99073	5.54415e-05	0.000466409
	ENSG00000242048	7	Downregulated	-4.99013	0.000478239	0.00265929
DOCK9-AS1	ENSG00000229918	13	Downregulated	-4.98559	0.000592398	0.00314626
	ENSG00000225833	X	Downregulated	-4.8271	1.40448e-06	2.5845e-05
	ENSG00000255026	11	Downregulated	-4.81639	2.60755e-06	4.1853e-05
	ENSG00000253838	8	Downregulated	-4.76476	0.000783572	0.0039454
LINC01694	ENSG00000233922	21	Downregulated	-4.73954	0.000729086	0.00371936
	ENSG00000261332	16	Downregulated	-4.63495	0.000821126	0.00409871
HOXC-AS2	ENSG00000250133	12	Downregulated	-4.52109	1.97446e-06	3.37127e-05
HECW2-AS1	ENSG00000229056	2	Downregulated	-4.51265	2.77764e-06	4.41731e-05
	ENSG00000274080	7	Downregulated	-4.51108	4.27967e-05	0.000378787
	ENSG00000259579	15	Downregulated	-4.38083	0.0070449	0.0228526
	ENSG00000260658	16	Downregulated	-4.29169	0.000585091	0.00311776
	ENSG00000235563	1	Downregulated	-4.26774	0.000826725	0.00411842
LINC02611	ENSG00000226791	2	Downregulated	-4.18886	1.94928e-05	0.000204447
MIR9-3HG	ENSG00000255571	15	Downregulated	-4.15469	0.00235615	0.00949
C5orf67	ENSG00000225940	5	Downregulated	-4.13946	0.00063757	0.00333032
	ENSG00000262370	16	Downregulated	-4.11516	1.69001e-06	2.98652e-05
	ENSG00000263120	17	Downregulated	-4.06511	0.000230449	0.00148145
BISPR	ENSG00000282851	19	Downregulated	-4.05075	7.8463e-06	0.000100193
TSPOAP1-AS1	ENSG00000265148	17	Downregulated	-4.04614	2.36692e-08	9.96723e-07
	ENSG00000283235	5	Downregulated	-4.04302	0.0121716	0.0351898
	ENSG00000276462	9	Downregulated	-4.00549	0.00150147	0.00662422
	ENSG00000273971	16	Downregulated	-3.99486	0.00592263	0.0198451
	ENSG00000254695	11	Downregulated	-3.96988	0.0133997	0.0380838
	ENSG00000263167	17	Downregulated	-3.96739	0.000781319	0.00393759
	ENSG00000267745	17	Downregulated	-3.93512	3.68052e-06	5.47611e-05
	ENSG00000243384	3	Downregulated	-3.87808	0.000332447	0.00198243
	ENSG00000261471	16	Downregulated	-3.86036	0.000538093	0.00291358
MIR3945HG	ENSG00000251230	4	Downregulated	-3.85709	0.00281025	0.0109219
	ENSG00000234389	2	Downregulated	-3.83506	0.00361299	0.0134068
	ENSG00000248596	5	Downregulated	-3.80021	0.00523334	0.0180105
LINC01934	ENSG00000234663	2	Downregulated	-3.79262	0.000349288	0.00206207
ANKRD44-IT1	ENSG00000236977	2	Downregulated	-3.79038	0.000319169	0.00191698
	ENSG00000233834	7	Downregulated	-3.76696	7.14778e-06	9.32862e-05
LINC01558	ENSG00000146521	6	Downregulated	-3.75706	0.000831672	0.00413848
	ENSG00000233411	1	Downregulated	-3.71314	0.000339837	0.00201846
	ENSG00000228427	X	Downregulated	-3.67842	0.000110295	0.000816392
RUNX3-AS1	ENSG00000229162	1	Downregulated	-3.65863	0.000315163	0.00189798
TRBV11-2	ENSG00000241657	7	Downregulated	-3.63902	0.000351775	0.00207295
	ENSG00000259881	16	Downregulated	-3.62169	0.000258473	0.00161767
	ENSG00000258792	14	Downregulated	-3.61937	0.000649513	0.00338093
LINC01410	ENSG00000238113	9	Downregulated	-3.59828	0.000131188	0.000939197
	ENSG00000259353	15	Downregulated	-3.58692	0.000963139	0.00464214
	ENSG00000241490	3	Downregulated	-3.56875	0.000103081	0.000771889
	ENSG00000253477	8	Downregulated	-3.55252	6.13222e-05	0.000506781
	ENSG00000272742	5	Downregulated	-3.54628	0.00675075	0.0220742
	ENSG00000259436	19	Downregulated	-3.53831	4.35447e-05	0.000383244
	ENSG00000255299	11	Downregulated	-3.53486	9.55589e-05	0.000726693
LINC01648	ENSG00000233399	1	Downregulated	-3.53354	0.00179767	0.00766336
	ENSG00000267568	17	Downregulated	-3.52164	0.0019062	0.00803763
CHRM3-AS2	ENSG00000233355	1	Downregulated	-3.503	0.000261803	0.0016326
	ENSG00000272871	9	Downregulated	-3.47858	0.000804239	0.00402603
LINC00402	ENSG00000235532	13	Downregulated	-3.44099	0.00328428	0.0123791
KIF1C-AS1	ENSG00000227495	17	Downregulated	-3.44055	0.000168123	0.00114759
LINC00304	ENSG00000180422	16	Downregulated	-3.40491	0.000675836	0.00349449
	ENSG00000247287	14	Downregulated	-3.3977	7.59829e-07	1.5909e-05
PTPRN2-AS1	ENSG00000233038	7	Downregulated	-3.39466	0.00566746	0.0191789
	ENSG00000224721	14	Downregulated	-3.39321	0.00579432	0.0195143
	ENSG00000235523	9	Downregulated	-3.37378	0.000197793	0.00130933
FLVCR1-DT	ENSG00000198468	1	Downregulated	-3.37158	0.0069362	0.0225755
	ENSG00000261120	14	Downregulated	-3.3694	5.8478e-05	0.000487027
LINC02289	ENSG00000258819	14	Downregulated	-3.35189	0.00104637	0.0049489
	ENSG00000254837	11	Downregulated	-3.29887	0.000134917	0.000961915
	ENSG00000265975	17	Downregulated	-3.29458	0.000937295	0.00455029
LINC00954	ENSG00000228784	2	Downregulated	-3.28693	1.1157e-05	0.000132046
	ENSG00000250286	17	Downregulated	-3.27822	0.00139736	0.00626943
RABGAP1L-DT	ENSG00000227373	1	Downregulated	-3.24355	0.000970912	0.00466715
FAM181A-AS1	ENSG00000258584	14	Downregulated	-3.23708	0.000442829	0.00250073
	ENSG00000232855	21	Downregulated	-3.23381	0.000657786	0.00341529
NCMAP-DT	ENSG00000264443	1	Downregulated	-3.23117	0.00106166	0.00500821
	ENSG00000250274	5	Downregulated	-3.2207	0.000247918	0.00156781
LINC00689	ENSG00000231419	7	Downregulated	-3.21224	0.000756682	0.00383924
EIF1B-AS1	ENSG00000280739	3	Downregulated	-3.20163	0.00067743	0.00350076
LINC01146	ENSG00000258867	14	Downregulated	-3.19347	0.00207904	0.00858612
	ENSG00000261229	15	Downregulated	-3.18929	7.09338e-05	0.000571102
	ENSG00000272462	6	Downregulated	-3.17885	0.000200462	0.00132349
	ENSG00000230212	21	Downregulated	-3.17665	0.0010203	0.00485373
SSTR5-AS1	ENSG00000261713	16	Downregulated	-3.17494	0.00322721	0.0122111
	ENSG00000240859	7	Downregulated	-3.17249	6.26349e-08	2.16355e-06
	ENSG00000273160	1	Downregulated	-3.16838	0.000575379	0.00307987
	ENSG00000283003	16	Downregulated	-3.14947	0.000555433	0.00299377
LINC00996	ENSG00000242258	7	Downregulated	-3.12493	0.00025409	0.00159869
PANCR	ENSG00000250103	4	Downregulated	-3.12418	0.0044646	0.0158954
RAMP2-AS1	ENSG00000197291	17	Downregulated	-3.12123	0.00194181	0.00815111
	ENSG00000271795	5	Downregulated	-3.10177	0.000960765	0.00463521
LINC00570	ENSG00000224177	2	Downregulated	-3.09599	0.00488256	0.0170992
	ENSG00000276649	20	Downregulated	-3.06096	2.91168e-05	0.000279133
	ENSG00000237938	1	Downregulated	-3.05811	0.0115518	0.0336921
	ENSG00000263033	16	Downregulated	-3.05549	0.00202293	0.00841817
LINC00671	ENSG00000213373	17	Downregulated	-3.05367	0.00517465	0.0178659
	ENSG00000256802	15	Downregulated	-3.04795	0.000372217	0.00216672
	ENSG00000276136	12	Downregulated	-3.03417	0.00151964	0.00668671
	ENSG00000272040	5	Downregulated	-3.02032	0.00205977	0.00853002
	ENSG00000261916	17	Downregulated	-2.99659	0.00479971	0.0168695
LINC02481	ENSG00000246526	4	Downregulated	-2.98856	0.00042254	0.00240488
ITGB8-AS1	ENSG00000271133	7	Downregulated	-2.98181	0.00135929	0.0061366
LINC00861	ENSG00000245164	8	Downregulated	-2.97382	0.00593878	0.0198787
GEMIN7-AS1	ENSG00000267348	19	Downregulated	-2.9726	0.00780037	0.0247645
A1BG-AS1	ENSG00000268895	19	Downregulated	-2.9719	0.000282579	0.00173049
	ENSG00000260198	16	Downregulated	-2.95018	0.00613776	0.020402
	ENSG00000265206	17	Downregulated	-2.89412	0.000689642	0.00355443
	ENSG00000266850	18	Downregulated	-2.89145	0.00035947	0.00210725
	ENSG00000260500	19	Downregulated	-2.87154	0.00180869	0.00770597
	ENSG00000260997	7	Downregulated	-2.8715	3.91746e-05	0.000352677
	ENSG00000229525	2	Downregulated	-2.87124	0.00471031	0.0166098
ACTA2-AS1	ENSG00000180139	10	Downregulated	-2.8692	0.00820071	0.0257508
DHRS4-AS1	ENSG00000215256	14	Downregulated	-2.86342	0.00010992	0.000814154
LINC02447	ENSG00000245468	4	Downregulated	-2.85968	0.00182287	0.00775022
LINC01232	ENSG00000280734	13	Downregulated	-2.85279	3.05683e-05	0.000290037
	ENSG00000259734	15	Downregulated	-2.8521	0.0104311	0.0310808
STX17-AS1	ENSG00000255145	9	Downregulated	-2.8484	0.00116115	0.00539034
IL21-AS1	ENSG00000227145	4	Downregulated	-2.82575	0.0167965	0.0455284
	ENSG00000228863	1	Downregulated	-2.82453	0.0032197	0.0121908
XPC-AS1	ENSG00000228242	3	Downregulated	-2.79696	0.00614867	0.0204262
BCRP3	ENSG00000215481	22	Downregulated	-2.79513	0.000526292	0.00286917
	ENSG00000272356	6	Downregulated	-2.79379	0.000987565	0.00473001
	ENSG00000274422	22	Downregulated	-2.79324	0.00110697	0.00518053
	ENSG00000259363	15	Downregulated	-2.79154	0.00517519	0.0178659
	ENSG00000249574	7	Downregulated	-2.78856	0.00409154	0.0148087
	ENSG00000257052	11	Downregulated	-2.78657	0.000959778	0.00463343
	ENSG00000248671	11	Downregulated	-2.78517	0.00431978	0.0154704
	ENSG00000255310	8	Downregulated	-2.78257	0.00017085	0.00116408
	ENSG00000272498	3	Downregulated	-2.78047	0.000187036	0.00125257
	ENSG00000261451	8	Downregulated	-2.7554	0.0017136	0.00736784
LINC00488	ENSG00000214381	3	Downregulated	-2.7533	0.00538368	0.0183892
	ENSG00000278231	20	Downregulated	-2.739	0.00795303	0.0251568
	ENSG00000263276	16	Downregulated	-2.73455	0.000236202	0.00151152
TRG-AS1	ENSG00000281103	7	Downregulated	-2.72772	8.93942e-06	0.000111265
	ENSG00000233017	20	Downregulated	-2.72554	0.00877132	0.027163
KBTBD11-OT1	ENSG00000253696	8	Downregulated	-2.72088	0.00183186	0.00778549
	ENSG00000174171	15	Downregulated	-2.71778	0.00131307	0.00596392
CEP250-AS1	ENSG00000230155	20	Downregulated	-2.7144	0.00258265	0.0102085
LINC00574	ENSG00000231690	6	Downregulated	-2.70073	0.00941817	0.0287324
	ENSG00000258875	14	Downregulated	-2.70005	0.000214431	0.00140004
	ENSG00000227192	6	Downregulated	-2.68048	0.00106169	0.00500821
LINC01238	ENSG00000237940	2	Downregulated	-2.67277	0.00305024	0.0116671
	ENSG00000229727	2	Downregulated	-2.66869	0.000780514	0.00393618
LINC02068	ENSG00000223387	3	Downregulated	-2.66711	0.00500964	0.0174222
LINC02694	ENSG00000175779	15	Downregulated	-2.66487	0.0153218	0.0423113
LINC00158	ENSG00000185433	21	Downregulated	-2.6547	0.0183131	0.0488675
	ENSG00000269952	10	Downregulated	-2.65045	0.0015585	0.00682492
MIR3142HG	ENSG00000253522	5	Downregulated	-2.64144	0.00355469	0.0132254
	ENSG00000270039	12	Downregulated	-2.6414	0.013249	0.0377143
	ENSG00000275638	15	Downregulated	-2.63468	0.00399473	0.0145331
	ENSG00000215246	5	Downregulated	-2.63437	0.00477744	0.016807
	ENSG00000264968	17	Downregulated	-2.63357	0.0015492	0.00679082
LINC01348	ENSG00000280587	1	Downregulated	-2.63149	0.00028093	0.00172227
	ENSG00000267521	17	Downregulated	-2.61473	0.00305013	0.0116671
	ENSG00000265287	17	Downregulated	-2.61338	0.00527559	0.018098
	ENSG00000245688	5	Downregulated	-2.59139	0.00133816	0.00606431
	ENSG00000259834	1	Downregulated	-2.58738	2.09362e-06	3.52382e-05
ITPKB-IT1	ENSG00000228382	1	Downregulated	-2.58616	0.00530697	0.0181779
LINC00926	ENSG00000247982	15	Downregulated	-2.57682	0.00470661	0.016602
DENND5B-AS1	ENSG00000255867	12	Downregulated	-2.57082	0.00222893	0.00908192
	ENSG00000236662	10	Downregulated	-2.56519	0.00395122	0.0144018
	ENSG00000264269	18	Downregulated	-2.56237	0.00831672	0.0260253
	ENSG00000254556	8	Downregulated	-2.55952	0.00375537	0.0138279
	ENSG00000272155	8	Downregulated	-2.55193	0.00338578	0.0126978
RPS6KB2-AS1	ENSG00000255949	11	Downregulated	-2.54215	0.0100791	0.0302684
	ENSG00000255478	11	Downregulated	-2.54052	0.0114812	0.0335251
	ENSG00000278740	17	Downregulated	-2.53452	0.00436598	0.0156018
	ENSG00000263588	18	Downregulated	-2.52479	0.00416534	0.0150274
LINC02542	ENSG00000226453	6	Downregulated	-2.52155	0.00212294	0.00872894
	ENSG00000273669	18	Downregulated	-2.51753	0.016982	0.0459482
MUC12-AS1	ENSG00000227053	7	Downregulated	-2.51718	0.000968414	0.00465972
	ENSG00000283994	2	Downregulated	-2.51128	0.00852234	0.0265248
	ENSG00000259495	15	Downregulated	-2.50792	0.000771131	0.00389673
	ENSG00000267074	17	Downregulated	-2.49487	0.00232221	0.00938189
	ENSG00000254343	8	Downregulated	-2.49296	0.0150178	0.0416302
FAM198B-AS1	ENSG00000248429	4	Downregulated	-2.46564	0.00309516	0.0117979
LINC02595	ENSG00000231566	X	Downregulated	-2.45743	0.000128242	0.000921335
	ENSG00000261096	2	Downregulated	-2.45407	0.00365212	0.0135119
	ENSG00000230747	2	Downregulated	-2.44996	2.58213e-05	0.0002538
	ENSG00000275850	12	Downregulated	-2.44578	0.0106859	0.0317095
	ENSG00000205037	16	Downregulated	-2.43358	0.017651	0.0474101
LINC01358	ENSG00000237352	1	Downregulated	-2.42308	0.0111618	0.0327971
	ENSG00000271789	6	Downregulated	-2.42268	0.000693826	0.00357027
	ENSG00000266469	17	Downregulated	-2.41628	0.0037529	0.0138211
TMEM220-AS1	ENSG00000263400	17	Downregulated	-2.41619	0.000321141	0.00192626
CACTIN-AS1	ENSG00000226800	19	Downregulated	-2.4146	0.0150965	0.0418228
	ENSG00000224950	1	Downregulated	-2.41385	0.00664462	0.021781
	ENSG00000232710	22	Downregulated	-2.41232	0.00853251	0.0265491
	ENSG00000261996	17	Downregulated	-2.41173	0.0096652	0.0293229
	ENSG00000272505	8	Downregulated	-2.40829	0.00307984	0.0117603
	ENSG00000254648	11	Downregulated	-2.3995	0.00138854	0.00623982
FBXO30-DT	ENSG00000235652	6	Downregulated	-2.39732	0.0183508	0.0489566
	ENSG00000276259	16	Downregulated	-2.39622	0.0150669	0.0417476
	ENSG00000260517	16	Downregulated	-2.39563	0.0050658	0.0175713
	ENSG00000260859	16	Downregulated	-2.38734	0.00957888	0.0291009
LINC01841	ENSG00000266913	19	Downregulated	-2.36292	0.00650597	0.021417
	ENSG00000278434	16	Downregulated	-2.35272	0.00030493	0.00184575
	ENSG00000255367	11	Downregulated	-2.34491	0.00417743	0.0150638
	ENSG00000260934	16	Downregulated	-2.34214	0.00287273	0.0111042
LINC01388	ENSG00000231808	9	Downregulated	-2.32259	0.00498941	0.0173831
LINC01569	ENSG00000262468	16	Downregulated	-2.32205	0.000655763	0.00340557
DNAJB5-DT	ENSG00000281491	9	Downregulated	-2.32049	0.000219371	0.00142449
FMNL1-DT	ENSG00000267121	17	Downregulated	-2.31545	0.00141942	0.00633932
ITGB2-AS1	ENSG00000227039	21	Downregulated	-2.31532	0.00704575	0.0228526
LINC00324	ENSG00000178977	17	Downregulated	-2.31317	1.10335e-06	2.12423e-05
	ENSG00000268027	19	Downregulated	-2.30632	4.55265e-05	0.000397112
	ENSG00000261616	15	Downregulated	-2.30592	0.00875577	0.0271237
TENM3-AS1	ENSG00000177822	4	Downregulated	-2.30154	0.0183195	0.0488788
	ENSG00000276337	16	Downregulated	-2.30001	0.00281918	0.0109367
ZSCAN16-AS1	ENSG00000269293	6	Downregulated	-2.29727	9.50343e-05	0.000723683
	ENSG00000250159	5	Downregulated	-2.29511	0.00798473	0.0252157
	ENSG00000226149	6	Downregulated	-2.29086	0.000216516	0.0014092
SGMS1-AS1	ENSG00000226200	10	Downregulated	-2.28249	7.58696e-05	0.000601792
SPAG5-AS1	ENSG00000227543	17	Downregulated	-2.27768	1.11226e-05	0.000131778
	ENSG00000260586	15	Downregulated	-2.27596	0.00728894	0.0234621
DAAM2-AS1	ENSG00000235033	6	Downregulated	-2.27481	0.0049924	0.0173864
LINC02328	ENSG00000258733	14	Downregulated	-2.27438	0.00387241	0.0141638
	ENSG00000257027	12	Downregulated	-2.26951	2.12355e-05	0.000218181
	ENSG00000269918	8	Downregulated	-2.26443	0.00506355	0.0175689
HOXB-AS1	ENSG00000230148	17	Downregulated	-2.2532	0.00348064	0.0129973
LINC01550	ENSG00000246223	14	Downregulated	-2.24705	0.000249183	0.00157354
	ENSG00000225187	2	Downregulated	-2.24371	0.00198478	0.00829432
ARNILA	ENSG00000235072	2	Downregulated	-2.23718	0.0128233	0.0367195
	ENSG00000269086	19	Downregulated	-2.23377	0.0186851	0.0496336
	ENSG00000261351	15	Downregulated	-2.23338	8.4958e-05	0.000657423
	ENSG00000259319	14	Downregulated	-2.2286	0.000411182	0.00235393
	ENSG00000268729	19	Downregulated	-2.22396	0.0120525	0.034899
	ENSG00000251602	14	Downregulated	-2.2191	0.00210311	0.00866324
LINC01943	ENSG00000280721	2	Downregulated	-2.21821	0.0023131	0.00935685
DPP4-DT	ENSG00000230918	2	Downregulated	-2.21753	0.00151938	0.00668671
	ENSG00000254929	10	Downregulated	-2.21266	0.00850107	0.0264843
PCED1B-AS1	ENSG00000247774	12	Downregulated	-2.2026	0.0004221	0.00240298
	ENSG00000268734	19	Downregulated	-2.18207	0.00349509	0.0130466
LINC02361	ENSG00000256576	12	Downregulated	-2.17452	7.57688e-05	0.000601416
PTPRD-AS1	ENSG00000225706	9	Downregulated	-2.17417	0.00409093	0.0148087
	ENSG00000267364	17	Downregulated	-2.16997	0.00975261	0.0295323
LINC02728	ENSG00000251323	11	Downregulated	-2.16726	0.0111005	0.0326595
	ENSG00000271858	3	Downregulated	-2.16605	0.000235895	0.00150998
	ENSG00000177738	5	Downregulated	-2.15002	6.42826e-05	0.000527178
ZNF528-AS1	ENSG00000269834	19	Downregulated	-2.14381	0.00830718	0.0260027
	ENSG00000258731	14	Downregulated	-2.13279	0.00949963	0.0289257
	ENSG00000255468	11	Downregulated	-2.13204	0.0114787	0.0335223
	ENSG00000254887	19	Downregulated	-2.09032	0.00951442	0.0289435
	ENSG00000235978	3	Downregulated	-2.08614	0.00708634	0.0229545
	ENSG00000215068	5	Downregulated	-2.0846	0.000587475	0.00312528
	ENSG00000250167	5	Downregulated	-2.07713	0.0115972	0.0338008
	ENSG00000277450	17	Downregulated	-2.07513	0.0146935	0.0409265
MIAT	ENSG00000225783	22	Downregulated	-2.07384	0.00176066	0.00753703
	ENSG00000272463	6	Downregulated	-2.07188	0.000232014	0.00148938
LINC01786	ENSG00000230415	1	Downregulated	-2.07022	0.0091792	0.0281254
	ENSG00000229852	6	Downregulated	-2.0496	0.00794595	0.025138
LINC00877	ENSG00000241163	3	Downregulated	-2.04452	0.00422006	0.015198
	ENSG00000272374	6	Downregulated	-2.03255	0.0111193	0.0327063
EPHA1-AS1	ENSG00000229153	7	Downregulated	-2.02179	0.0167415	0.0453943
	ENSG00000260077	2	Downregulated	-2.01425	0.00144356	0.00642366
LINC00665	ENSG00000232677	19	Downregulated	-2.01397	0.0110815	0.0326167
SH3BP5-AS1	ENSG00000224660	3	Downregulated	-2.00488	4.89547e-05	0.000421134
LINC01725	ENSG00000233008	1	Downregulated	-2.00375	0.00531612	0.0182037
	ENSG00000256542	12	Downregulated	-2.00234	0.0103315	0.0308737
	ENSG00000261691	16	Upregulated	2.00947	0.00556414	0.0188976
	ENSG00000260879	1	Upregulated	2.01245	0.0179756	0.0481153
	ENSG00000272158	14	Upregulated	2.01946	0.00543323	0.0185285
	ENSG00000257839	12	Upregulated	2.02149	0.000690077	0.00355541
	ENSG00000229660	7	Upregulated	2.02541	0.00257795	0.0101935
EDIL3-DT	ENSG00000250320	5	Upregulated	2.02754	0.00424529	0.0152693
	ENSG00000272468	6	Upregulated	2.02789	0.00340072	0.0127411
	ENSG00000203392	15	Upregulated	2.02806	0.000200184	0.00132243
	ENSG00000273035	2	Upregulated	2.02964	0.000277151	0.00170748
	ENSG00000258048	12	Upregulated	2.03301	0.00276765	0.0107843
	ENSG00000272489	10	Upregulated	2.03604	0.00334274	0.0125641
LINC00664	ENSG00000268658	19	Upregulated	2.03797	0.00999461	0.0300666
SNHG19	ENSG00000260260	16	Upregulated	2.04096	1.15861e-06	2.20606e-05
B4GALT1-AS1	ENSG00000233554	9	Upregulated	2.04147	0.000263627	0.00164144
	ENSG00000273805	12	Upregulated	2.05172	0.0160339	0.0438738
	ENSG00000273014	7	Upregulated	2.05411	0.00560411	0.0190075
	ENSG00000260742	2	Upregulated	2.05802	0.00310094	0.0118148
	ENSG00000261270	16	Upregulated	2.05852	0.000196485	0.0013022
	ENSG00000271983	15	Upregulated	2.06003	0.0163418	0.0445482
	ENSG00000249631	4	Upregulated	2.06064	0.00202303	0.00841817
LINC02709	ENSG00000245522	11	Upregulated	2.06387	0.000158069	0.00109489
	ENSG00000275894	20	Upregulated	2.0646	0.000182187	0.00122592
	ENSG00000249007	1	Upregulated	2.06606	0.00593726	0.0198766
	ENSG00000259865	1	Upregulated	2.06974	2.2262e-05	0.000226518
	ENSG00000272703	18	Upregulated	2.07368	0.00575651	0.0194189
	ENSG00000243179	2	Upregulated	2.08116	0.0170112	0.046005
	ENSG00000224745	10	Upregulated	2.08348	0.000373911	0.00217433
PCAT7	ENSG00000231806	9	Upregulated	2.08354	0.0178733	0.0479157
	ENSG00000219159	2	Upregulated	2.09146	0.0107429	0.031845
	ENSG00000266208	17	Upregulated	2.09372	0.000413008	0.00236319
	ENSG00000265337	17	Upregulated	2.10088	0.000282821	0.0017315
LIPE-AS1	ENSG00000213904	19	Upregulated	2.10587	0.00489206	0.0171271
	ENSG00000274213	17	Upregulated	2.10693	2.37901e-06	3.89307e-05
LINC00543	ENSG00000260704	13	Upregulated	2.11151	0.00120603	0.0055691
	ENSG00000280206	16	Upregulated	2.12781	1.23472e-05	0.000143193
GAPLINC	ENSG00000266835	18	Upregulated	2.13933	0.00134226	0.00607558
PRDX6-AS1	ENSG00000203739	1	Upregulated	2.14603	1.86611e-05	0.000197661
LINC01843	ENSG00000251169	5	Upregulated	2.15365	0.000194906	0.00129441
	ENSG00000283897	5	Upregulated	2.16769	0.0157352	0.0432088
LINC01515	ENSG00000228065	10	Upregulated	2.16976	0.00840837	0.0262537
LINC01226	ENSG00000284543	1	Upregulated	2.17143	0.00843388	0.0263187
	ENSG00000269951	15	Upregulated	2.17269	0.000267602	0.00166093
SLC2A1-AS1	ENSG00000227533	1	Upregulated	2.17871	0.00410525	0.014844
	ENSG00000272114	6	Upregulated	2.17942	0.00715056	0.0230994
	ENSG00000259771	15	Upregulated	2.18424	8.88294e-05	0.000683609
	ENSG00000246790	11	Upregulated	2.18671	0.00133159	0.00603942
	ENSG00000225092	6	Upregulated	2.19021	2.50175e-05	0.000247936
	ENSG00000259933	16	Upregulated	2.19576	0.000236878	0.0015124
	ENSG00000272482	1	Upregulated	2.20229	2.77758e-05	0.000269687
TTC39A-AS1	ENSG00000261664	1	Upregulated	2.20316	4.16911e-05	0.00037129
SOX9-AS1	ENSG00000234899	17	Upregulated	2.2066	0.00082668	0.00411842
MIR210HG	ENSG00000247095	11	Upregulated	2.20758	9.57365e-06	0.000117256
MIR200CHG	ENSG00000257084	12	Upregulated	2.21119	0.000137764	0.000979731
	ENSG00000261116	6	Upregulated	2.21535	3.2252e-06	4.97429e-05
	ENSG00000275936	12	Upregulated	2.22864	0.00705714	0.0228764
	ENSG00000278022	15	Upregulated	2.23774	0.0113232	0.0331778
	ENSG00000253307	8	Upregulated	2.24086	0.00418757	0.015098
	ENSG00000254531	4	Upregulated	2.24385	9.03334e-07	1.81693e-05
	ENSG00000272858	22	Upregulated	2.24821	6.95881e-05	0.000562483
	ENSG00000272953	7	Upregulated	2.25504	0.000379402	0.00220089
	ENSG00000251867	8	Upregulated	2.26606	0.0100047	0.0300891
LINC01572	ENSG00000261008	16	Upregulated	2.26609	2.95756e-05	0.000283007
LINC00336	ENSG00000197251	6	Upregulated	2.27308	0.00150051	0.00662255
KLF2-DT	ENSG00000267275	19	Upregulated	2.27859	0.00448563	0.0159526
	ENSG00000222001	2	Upregulated	2.27863	1.85434e-06	3.2002e-05
PCAT1	ENSG00000253438	8	Upregulated	2.28994	0.00526691	0.0180903
	ENSG00000260892	15	Upregulated	2.30353	0.000477225	0.00265496
	ENSG00000225761	10	Upregulated	2.30401	0.00621554	0.0206149
	ENSG00000277200	17	Upregulated	2.30482	0.00183247	0.00778663
	ENSG00000250222	5	Upregulated	2.3151	0.00165918	0.00718522
	ENSG00000242795	3	Upregulated	2.32135	0.0172056	0.0464357
	ENSG00000253227	8	Upregulated	2.32866	0.00379602	0.0139392
LINC02693	ENSG00000212719	17	Upregulated	2.33004	0.000324428	0.00194389
LINC00114	ENSG00000223806	21	Upregulated	2.33419	0.0155742	0.0428662
	ENSG00000230696	2	Upregulated	2.33558	0.00862821	0.0267876
LINC02800	ENSG00000230023	1	Upregulated	2.3361	0.00711996	0.0230303
	ENSG00000272141	1	Upregulated	2.33885	0.000890767	0.00437351
	ENSG00000254554	11	Upregulated	2.34022	1.4372e-06	2.62964e-05
	ENSG00000256443	11	Upregulated	2.34102	0.000190168	0.00127006
	ENSG00000278475	12	Upregulated	2.34493	0.00694021	0.0225772
TMEM51-AS1	ENSG00000175147	1	Upregulated	2.34895	7.24264e-05	0.000580625
	ENSG00000239467	2	Upregulated	2.35209	0.00663029	0.0217499
MIOS-DT	ENSG00000272894	7	Upregulated	2.35281	0.000258031	0.00161535
	ENSG00000255143	11	Upregulated	2.35674	0.0169428	0.0458585
	ENSG00000261266	16	Upregulated	2.36216	0.0124873	0.0359175
LINC01637	ENSG00000237476	22	Upregulated	2.37501	0.00493071	0.0172303
SAMD12-AS1	ENSG00000281641	8	Upregulated	2.38172	0.00161302	0.00702049
LINC01605	ENSG00000253161	8	Upregulated	2.38282	0.000958607	0.00463214
	ENSG00000274215	15	Upregulated	2.39612	0.0156957	0.0431373
COL4A2-AS1	ENSG00000232814	13	Upregulated	2.3978	0.0187036	0.0496739
	ENSG00000276855	17	Upregulated	2.40149	0.000148092	0.00103905
	ENSG00000229021	1	Upregulated	2.40757	0.00502594	0.0174681
	ENSG00000277013	19	Upregulated	2.41332	0.00106639	0.00502409
DANT2	ENSG00000235244	X	Upregulated	2.41664	0.00395966	0.0144248
MIR4435-2HG	ENSG00000172965	2	Upregulated	2.42254	3.77628e-05	0.000342408
	ENSG00000259146	14	Upregulated	2.42551	0.00188963	0.00798875
	ENSG00000273443	1	Upregulated	2.42904	0.00489439	0.0171321
	ENSG00000256034	11	Upregulated	2.43221	0.00642736	0.0212266
	ENSG00000246090	4	Upregulated	2.43575	0.000420171	0.00239291
	ENSG00000225177	6	Upregulated	2.44004	0.000341548	0.00202809
	ENSG00000272574	1	Upregulated	2.45702	0.00256109	0.0101357
	ENSG00000260862	16	Upregulated	2.47112	0.0108658	0.0321076
	ENSG00000260719	16	Upregulated	2.47472	0.00910692	0.0279497
SCIRT	ENSG00000237686	6	Upregulated	2.47505	0.000566058	0.00304118
	ENSG00000250410	4	Upregulated	2.47555	3.95897e-05	0.000355249
APTR	ENSG00000214293	7	Upregulated	2.47569	1.18412e-07	3.62277e-06
	ENSG00000272950	7	Upregulated	2.47615	0.00527472	0.018098
	ENSG00000277144	15	Upregulated	2.48724	0.00958707	0.0291134
	ENSG00000275719	19	Upregulated	2.48879	3.63044e-05	0.000331726
FAR1-IT1	ENSG00000254791	11	Upregulated	2.49567	0.000206591	0.00135678
GRASLND	ENSG00000228203	2	Upregulated	2.49808	0.000188182	0.00125867
GNAS-AS1	ENSG00000235590	20	Upregulated	2.49885	0.00812714	0.0255673
LINC02725	ENSG00000273415	11	Upregulated	2.51276	0.0163303	0.0445348
	ENSG00000259953	9	Upregulated	2.5138	3.78247e-06	5.60689e-05
	ENSG00000223400	21	Upregulated	2.51783	0.00511053	0.0177019
ELN-AS1	ENSG00000232415	7	Upregulated	2.52271	0.00433242	0.0155108
ITGB1-DT	ENSG00000229656	10	Upregulated	2.52987	0.000163218	0.00112413
	ENSG00000255108	11	Upregulated	2.5304	0.00378241	0.0139002
	ENSG00000259628	7	Upregulated	2.53479	0.00307173	0.0117391
	ENSG00000255236	11	Upregulated	2.5475	0.00744659	0.0238365
	ENSG00000229167	1	Upregulated	2.54996	3.09497e-05	0.000293409
	ENSG00000254614	11	Upregulated	2.5753	9.02761e-05	0.00069261
CHMP1B-AS1	ENSG00000267165	18	Upregulated	2.57807	0.003046	0.0116561
UFL1-AS1	ENSG00000233797	6	Upregulated	2.57941	0.00945009	0.0287985
	ENSG00000232031	6	Upregulated	2.58219	0.0099693	0.0300116
	ENSG00000278075	18	Upregulated	2.58381	5.99205e-05	0.000496658
HAGLROS	ENSG00000226363	2	Upregulated	2.59021	0.00519476	0.0179109
ARHGAP15-AS1	ENSG00000231758	2	Upregulated	2.59048	0.00677761	0.0221459
LINC00887	ENSG00000214145	3	Upregulated	2.59783	0.00666956	0.0218564
KCNJ2-AS1	ENSG00000267365	17	Upregulated	2.60648	1.92529e-05	0.000202592
	ENSG00000267649	19	Upregulated	2.61342	0.000278796	0.00171548
	ENSG00000270265	4	Upregulated	2.61677	0.000651895	0.00339097
ZRANB2-AS2	ENSG00000229956	1	Upregulated	2.62392	0.0102434	0.0306635
	ENSG00000233654	2	Upregulated	2.63264	0.00836344	0.0261465
	ENSG00000230825	7	Upregulated	2.6395	0.00388896	0.0142127
	ENSG00000261385	16	Upregulated	2.65408	0.00314672	0.011971
	ENSG00000260317	8	Upregulated	2.65781	0.000859877	0.00425155
PRNCR1	ENSG00000282961	8	Upregulated	2.65882	0.00118998	0.0055071
	ENSG00000234292	5	Upregulated	2.65899	1.56433e-05	0.000172352
	ENSG00000261114	16	Upregulated	2.67716	3.68206e-06	5.47611e-05
	ENSG00000256571	12	Upregulated	2.67727	0.00527665	0.0180988
	ENSG00000250538	4	Upregulated	2.67955	0.0092945	0.0284091
	ENSG00000270190	2	Upregulated	2.6989	0.00694939	0.0226021
	ENSG00000267383	19	Upregulated	2.69936	0.00169707	0.00731484
VIPR1-AS1	ENSG00000232354	3	Upregulated	2.70267	0.00260165	0.0102619
	ENSG00000267196	18	Upregulated	2.70456	5.74159e-06	7.82018e-05
	ENSG00000272396	19	Upregulated	2.70545	0.00246017	0.00981582
	ENSG00000272502	8	Upregulated	2.7146	0.00454815	0.016129
	ENSG00000251455	4	Upregulated	2.71534	0.0127865	0.0366373
HK2-DT	ENSG00000272711	2	Upregulated	2.72016	0.00195429	0.00818823
	ENSG00000263325	16	Upregulated	2.72252	0.0047428	0.016709
PCCA-DT	ENSG00000274605	13	Upregulated	2.7281	3.30237e-06	5.06205e-05
LINC00571	ENSG00000223685	13	Upregulated	2.72869	4.16308e-05	0.0003709
	ENSG00000261736	16	Upregulated	2.73475	0.000962162	0.00463943
	ENSG00000265222	17	Upregulated	2.74968	4.70059e-05	0.000407938
	ENSG00000258355	12	Upregulated	2.75231	4.15187e-06	6.03121e-05
SH3PXD2A-AS1	ENSG00000280693	10	Upregulated	2.75815	0.0100702	0.0302496
	ENSG00000278920	22	Upregulated	2.76149	0.000350474	0.00206691
	ENSG00000267139	19	Upregulated	2.77053	0.00355344	0.0132229
LINC02532	ENSG00000235142	6	Upregulated	2.78393	0.00318344	0.0120841
BARX1-DT	ENSG00000235601	9	Upregulated	2.78731	0.00518689	0.017892
NRSN2-AS1	ENSG00000225377	20	Upregulated	2.78898	4.81186e-07	1.103e-05
TYMSOS	ENSG00000176912	18	Upregulated	2.79753	0.00620388	0.0205823
	ENSG00000235419	2	Upregulated	2.79882	0.00856374	0.0266168
	ENSG00000260877	11	Upregulated	2.81305	0.00205236	0.0085103
	ENSG00000227220	6	Upregulated	2.83244	0.00276627	0.0107826
	ENSG00000261512	16	Upregulated	2.83249	8.09e-05	0.000632984
	ENSG00000228037	1	Upregulated	2.83935	4.1217e-05	0.000367796
	ENSG00000225195	12	Upregulated	2.83973	0.00399812	0.0145431
	ENSG00000280474	9	Upregulated	2.84478	0.00598655	0.019997
	ENSG00000273353	22	Upregulated	2.84924	0.00104609	0.0049489
CLLU1-AS1	ENSG00000205057	12	Upregulated	2.84973	0.00563882	0.0190993
	ENSG00000223653	1	Upregulated	2.86025	0.00199707	0.0083364
CLCA4-AS1	ENSG00000236915	1	Upregulated	2.86995	0.0132264	0.0376721
GORAB-AS1	ENSG00000231407	1	Upregulated	2.87003	0.00182191	0.0077476
SH3TC2-DT	ENSG00000250072	5	Upregulated	2.87327	0.0135954	0.038533
LINC01127	ENSG00000281162	2	Upregulated	2.9133	0.00074671	0.00379721
MIR4713HG	ENSG00000259240	15	Upregulated	2.92381	0.00330783	0.0124532
	ENSG00000237356	14	Upregulated	2.93013	0.00635289	0.0209961
	ENSG00000262160	16	Upregulated	2.95784	2.56143e-07	6.682e-06
	ENSG00000271969	12	Upregulated	2.96045	7.48915e-06	9.66199e-05
	ENSG00000248571	4	Upregulated	2.97541	0.000266315	0.00165432
	ENSG00000255114	11	Upregulated	2.97722	0.0122609	0.035411
	ENSG00000267344	17	Upregulated	2.98001	0.00246296	0.00982517
	ENSG00000267484	19	Upregulated	2.98004	0.00193111	0.00811527
	ENSG00000268555	19	Upregulated	2.99052	0.00261582	0.0103019
	ENSG00000255191	11	Upregulated	2.99766	0.00104639	0.0049489
LINC02691	ENSG00000258913	14	Upregulated	3.00889	0.00331835	0.0124866
FAM3D-AS1	ENSG00000244383	3	Upregulated	3.02646	0.000960743	0.00463521
PARD6G-AS1	ENSG00000267270	18	Upregulated	3.03371	0.000399546	0.00229761
BSG-AS1	ENSG00000267751	19	Upregulated	3.04336	0.000856546	0.00423867
	ENSG00000264019	17	Upregulated	3.04797	0.00721057	0.0232512
	ENSG00000235321	2	Upregulated	3.05086	0.000750546	0.00381247
THRB-IT1	ENSG00000224822	3	Upregulated	3.05436	1.17756e-05	0.000137987
	ENSG00000254027	8	Upregulated	3.06534	0.000712665	0.00365217
	ENSG00000238045	16	Upregulated	3.07579	7.23458e-07	1.5388e-05
MIR663AHG	ENSG00000227195	20	Upregulated	3.09023	0.000346886	0.0020522
LINC00639	ENSG00000259070	14	Upregulated	3.117	0.00265645	0.0104305
B3GALT5-AS1	ENSG00000184809	21	Upregulated	3.12389	0.0079626	0.0251733
	ENSG00000250522	4	Upregulated	3.12847	0.0019701	0.00824216
	ENSG00000250421	5	Upregulated	3.13689	0.00388846	0.0142127
EZR-AS1	ENSG00000233893	6	Upregulated	3.13729	0.00572359	0.0193311
PSORS1C3	ENSG00000204528	6	Upregulated	3.13814	0.000353022	0.00207866
SNHG4	ENSG00000281398	5	Upregulated	3.14223	0.000405263	0.00232597
REPIN1-AS1	ENSG00000240449	7	Upregulated	3.14281	0.000692766	0.00356645
	ENSG00000261613	16	Upregulated	3.1619	0.00528459	0.0181178
FAM160A1-DT	ENSG00000251611	4	Upregulated	3.16602	6.93347e-06	9.11238e-05
	ENSG00000253944	8	Upregulated	3.17899	0.000474546	0.00264333
ERVH-1	ENSG00000251292	4	Upregulated	3.18258	0.0140965	0.0396335
	ENSG00000250073	11	Upregulated	3.20827	0.000573749	0.00307261
	ENSG00000266922	19	Upregulated	3.20937	0.000180511	0.00121641
	ENSG00000223813	7	Upregulated	3.22618	1.03528e-05	0.000124162
	ENSG00000269189	13	Upregulated	3.24543	5.47126e-05	0.000461314
LINC00992	ENSG00000248663	5	Upregulated	3.25315	4.79401e-05	0.000414149
	ENSG00000272763	17	Upregulated	3.25584	2.27096e-10	2.80588e-08
	ENSG00000260577	16	Upregulated	3.25609	0.010961	0.0323169
LINC02280	ENSG00000260792	14	Upregulated	3.27902	2.08252e-05	0.000215309
	ENSG00000262482	16	Upregulated	3.29267	0.00376908	0.0138648
HAS2-AS1	ENSG00000248690	8	Upregulated	3.30053	0.00263042	0.0103518
	ENSG00000272944	2	Upregulated	3.30508	2.23848e-07	5.95123e-06
ELF3-AS1	ENSG00000234678	1	Upregulated	3.3083	1.08827e-06	2.10602e-05
	ENSG00000229195	2	Upregulated	3.34787	0.00150089	0.00662294
	ENSG00000228417	10	Upregulated	3.35538	0.00170747	0.00735273
	ENSG00000281333	12	Upregulated	3.37665	0.000120065	0.000874041
	ENSG00000284196	13	Upregulated	3.38342	0.000173076	0.00117712
KRT7-AS	ENSG00000257671	12	Upregulated	3.38748	0.000620652	0.00326012
HAND2-AS1	ENSG00000237125	4	Upregulated	3.38923	0.013607	0.0385464
SAPCD1-AS1	ENSG00000235663	6	Upregulated	3.38964	0.000164924	0.00113241
LINC00482	ENSG00000185168	17	Upregulated	3.42273	2.2139e-08	9.44669e-07
LINC02014	ENSG00000248243	3	Upregulated	3.42547	4.29711e-05	0.000379533
	ENSG00000267149	19	Upregulated	3.42655	0.000788102	0.00396112
	ENSG00000276121	15	Upregulated	3.44573	0.000690149	0.00355541
LINC02487	ENSG00000203688	6	Upregulated	3.4469	3.33626e-06	5.0942e-05
LINC02490	ENSG00000259237	15	Upregulated	3.49502	0.00894581	0.0275859
	ENSG00000233967	6	Upregulated	3.49871	0.00256829	0.0101624
	ENSG00000275216	13	Upregulated	3.51355	8.55206e-05	0.000661087
NEBL-AS1	ENSG00000231920	10	Upregulated	3.53748	2.4845e-06	4.03055e-05
	ENSG00000236935	11	Upregulated	3.55496	0.000148574	0.00104081
HYMAI	ENSG00000283122	6	Upregulated	3.60504	2.18906e-09	1.59823e-07
LINC02086	ENSG00000244649	17	Upregulated	3.62213	1.66153e-08	7.60956e-07
LINC02541	ENSG00000230943	6	Upregulated	3.6228	7.49779e-05	0.000596824
SERTAD4-AS1	ENSG00000203706	1	Upregulated	3.62561	0.00123113	0.00566722
THBS1-AS1	ENSG00000278621	15	Upregulated	3.641	0.000738893	0.00376171
MCF2L-AS1	ENSG00000235280	13	Upregulated	3.65172	1.25068e-05	0.000144597
	ENSG00000274204	13	Upregulated	3.65419	4.60356e-07	1.06942e-05
	ENSG00000257766	12	Upregulated	3.67496	0.00141786	0.00633487
TMEM92-AS1	ENSG00000251179	17	Upregulated	3.68296	0.000127828	0.000919479
	ENSG00000274173	20	Upregulated	3.68822	2.53859e-06	4.09507e-05
	ENSG00000275234	19	Upregulated	3.69036	7.24324e-10	6.84364e-08
LINC02452	ENSG00000283422	12	Upregulated	3.69749	0.00377188	0.0138683
	ENSG00000261583	16	Upregulated	3.71676	0.000622174	0.00326625
SLC2A9-AS1	ENSG00000250413	4	Upregulated	3.73408	0.000325122	0.00194753
	ENSG00000255202	11	Upregulated	3.78071	0.0026186	0.0103107
	ENSG00000259925	16	Upregulated	3.80081	0.000626676	0.00328639
LNCSRLR	ENSG00000240032	3	Upregulated	3.81569	4.54985e-07	1.06023e-05
MIR924HG	ENSG00000267374	18	Upregulated	3.83754	0.00111434	0.00521175
LINC01589	ENSG00000238120	22	Upregulated	3.84094	0.000389058	0.00224442
C22orf24	ENSG00000128254	22	Upregulated	3.87509	0.00853486	0.0265528
	ENSG00000243081	3	Upregulated	3.89247	6.15289e-06	8.29994e-05
ZNF674-AS1	ENSG00000230844	X	Upregulated	3.8963	8.08962e-07	1.66874e-05
CASC9	ENSG00000249395	8	Upregulated	3.94102	0.00036331	0.00212477
FLNB-AS1	ENSG00000244161	3	Upregulated	3.97872	0.00135741	0.00612981
	ENSG00000270933	7	Upregulated	3.97993	3.46207e-05	0.000319912
	ENSG00000229334	3	Upregulated	3.98785	4.42471e-05	0.000388227
LINC02038	ENSG00000229155	3	Upregulated	4.0084	3.57293e-05	0.000327669
FOXD2-AS1	ENSG00000237424	1	Upregulated	4.03809	2.89153e-09	1.95261e-07
	ENSG00000226812	20	Upregulated	4.05127	7.1027e-06	9.28675e-05
LINC01792	ENSG00000237166	2	Upregulated	4.06845	0.000821363	0.00409898
LINC00513	ENSG00000233559	7	Upregulated	4.10708	8.08391e-06	0.000102586
	ENSG00000261051	3	Upregulated	4.12459	7.04714e-08	2.38111e-06
	ENSG00000261068	6	Upregulated	4.16676	1.12036e-05	0.000132458
	ENSG00000259354	15	Upregulated	4.24945	7.18099e-11	1.1258e-08
C6orf223	ENSG00000181577	6	Upregulated	4.29532	2.35924e-05	0.000237052
UNC5B-AS1	ENSG00000237512	10	Upregulated	4.32563	5.86637e-06	7.96601e-05
	ENSG00000232806	21	Upregulated	4.32779	4.45616e-05	0.000390306
LUCAT1	ENSG00000248323	5	Upregulated	4.3433	5.21325e-06	7.25435e-05
GPRC5D-AS1	ENSG00000247498	12	Upregulated	4.34372	0.000117227	0.000857545
MIR3150BHG	ENSG00000245080	8	Upregulated	4.36448	0.000942008	0.00456627
	ENSG00000272046	13	Upregulated	4.4669	0.0103958	0.0310123
	ENSG00000269397	19	Upregulated	4.47851	0.000449366	0.00253046
	ENSG00000225111	2	Upregulated	4.48744	0.000546125	0.00295352
AATBC	ENSG00000215458	21	Upregulated	4.50752	0.000976195	0.00468753
MAMDC2-AS1	ENSG00000204706	9	Upregulated	4.51093	1.90738e-05	0.000201272
	ENSG00000272129	6	Upregulated	4.53629	9.87893e-07	1.95897e-05
	ENSG00000227885	6	Upregulated	4.55714	5.37914e-06	7.41636e-05
	ENSG00000256894	12	Upregulated	4.57096	1.60466e-07	4.61433e-06
LINC02057	ENSG00000249279	5	Upregulated	4.60288	1.54101e-05	0.000170619
	ENSG00000257181	12	Upregulated	4.60404	0.000432338	0.00245133
	ENSG00000253582	8	Upregulated	4.6187	6.86647e-05	0.000557424
LINC02588	ENSG00000257842	14	Upregulated	4.63811	0.00164558	0.00714104
C5orf66-AS1	ENSG00000249082	5	Upregulated	4.67955	3.24256e-06	4.99249e-05
	ENSG00000233625	20	Upregulated	4.69182	0.000155334	0.0010821
	ENSG00000230898	1	Upregulated	4.69347	9.91559e-06	0.00012046
	ENSG00000229502	6	Upregulated	4.72994	0.000642996	0.00335348
	ENSG00000260963	16	Upregulated	4.73212	0.000752152	0.00381884
LINC00668	ENSG00000265933	18	Upregulated	4.74342	0.00222506	0.00907227
	ENSG00000247033	16	Upregulated	4.83331	9.07312e-06	0.000112474
LINC01671	ENSG00000225431	21	Upregulated	4.83429	0.000506197	0.00278309
	ENSG00000226281	6	Upregulated	4.85362	0.000274619	0.0016942
LINC01876	ENSG00000226383	2	Upregulated	4.92118	0.00461386	0.0163337
LINC02562	ENSG00000260265	4	Upregulated	4.94614	0.000189857	0.00126836
	ENSG00000189229	3	Upregulated	4.95216	0.000106698	0.000794478
PWRN1	ENSG00000259905	15	Upregulated	5.00225	9.32901e-06	0.000114949
LINC02441	ENSG00000256643	12	Upregulated	5.00348	1.09422e-06	2.11373e-05
	ENSG00000272472	6	Upregulated	5.03616	4.66636e-05	0.000405301
	ENSG00000250697	5	Upregulated	5.03749	5.09786e-05	0.000435505
LINC02889	ENSG00000236039	7	Upregulated	5.07279	0.000996648	0.0047664
	ENSG00000268119	19	Upregulated	5.10445	2.52752e-06	4.08014e-05
LINC01752	ENSG00000224961	20	Upregulated	5.14052	9.29883e-06	0.00011464
LINC01644	ENSG00000218357	22	Upregulated	5.14171	2.88287e-05	0.000277204
	ENSG00000274976	12	Upregulated	5.23415	3.49581e-05	0.000322306
ALDH1L1-AS2	ENSG00000246022	3	Upregulated	5.26	5.90233e-06	7.99071e-05
	ENSG00000259341	15	Upregulated	5.31355	1.21727e-07	3.69902e-06
	ENSG00000257732	12	Upregulated	5.32538	0.000970352	0.00466545
CPNE8-AS1	ENSG00000257718	12	Upregulated	5.42395	6.92144e-05	0.000560066
ATXN7L3-AS1	ENSG00000267394	17	Upregulated	5.48176	8.54876e-06	0.000107334
SEPTIN9-DT	ENSG00000263718	17	Upregulated	5.56396	1.32176e-07	3.94463e-06
	ENSG00000231992	1	Upregulated	5.61339	1.89085e-07	5.24285e-06
LINC02320	ENSG00000258404	14	Upregulated	5.79078	2.82063e-06	4.46358e-05
	ENSG00000271755	6	Upregulated	5.84631	2.16621e-05	0.000221416
EGLN3-AS1	ENSG00000258897	14	Upregulated	5.85946	0.00015214	0.00106215
LINC01389	ENSG00000225762	1	Upregulated	6.03245	8.14882e-06	0.000103177
	ENSG00000260645	6	Upregulated	6.09826	8.30739e-05	0.000647067
	ENSG00000223829	7	Upregulated	6.33325	2.66754e-05	0.000260804
	ENSG00000259723	20	Upregulated	6.3423	4.73699e-07	1.09028e-05
	ENSG00000250546	4	Upregulated	6.39898	0.000170882	0.00116408
	ENSG00000259342	15	Upregulated	6.45942	1.05673e-09	8.93337e-08
	ENSG00000250910	4	Upregulated	6.66634	0.000213822	0.00139693
	ENSG00000274414	20	Upregulated	6.81581	2.61407e-06	4.19063e-05
TM4SF1-AS1	ENSG00000240541	3	Upregulated	6.89147	6.1464e-07	1.33799e-05
MUC5B-AS1	ENSG00000255177	11	Upregulated	7.1403	5.69243e-08	2.03507e-06
	ENSG00000258919	14	Upregulated	7.1596	8.99613e-06	0.000111828
	ENSG00000235749	1	Upregulated	7.35172	1.73232e-07	4.92475e-06
SIRLNT	ENSG00000253802	8	Upregulated	7.48164	2.18877e-06	3.64584e-05
	ENSG00000249806	4	Upregulated	7.6634	3.47202e-06	5.25406e-05
	ENSG00000257194	12	Upregulated	7.87898	2.15102e-05	0.000220264
	ENSG00000256982	16	Upregulated	8.24225	1.44887e-07	4.24782e-06
	ENSG00000218416	2	Upregulated	8.25469	3.51087e-06	5.30571e-05
UCA1	ENSG00000214049	19	Upregulated	8.31775	7.41907e-05	0.000592656
LINC00589	ENSG00000251191	8	Upregulated	9.20604	2.68485e-07	6.9316e-06
	ENSG00000250509	5	Upregulated	9.63037	1.9899e-06	3.38594e-05
	ENSG00000274993	7	Upregulated	10.0755	2.80125e-11	5.51517e-09
	ENSG00000258471	14	Upregulated	10.5527	7.88864e-06	0.000100676
DPP10-AS1	ENSG00000235026	2	Upregulated	10.8494	3.30628e-06	5.0646e-05
	ENSG00000227683	10	Upregulated	11.385	5.84526e-08	2.07322e-06
	ENSG00000238178	X	Upregulated	11.4607	1.38717e-06	2.55893e-05
	ENSG00000267015	18	Upregulated	12.3141	1.12741e-08	5.59927e-07
	ENSG00000273132	6	Upregulated	12.3158	1.0823e-06	2.09795e-05
LINC00507	ENSG00000256193	12	Upregulated	12.6937	1.49186e-07	4.36248e-06
ERVE-1	ENSG00000267259	17	Upregulated	12.7597	1.89757e-08	8.31787e-07
DDX3ILA1	ENSG00000232756	7	Upregulated	13.2969	5.27624e-10	5.36863e-08
LINC01687	ENSG00000233215	21	Upregulated	13.8825	3.77394e-12	1.01029e-09
LINC01293	ENSG00000230836	2	Upregulated	14.1064	6.43891e-06	8.59808e-05
LINC01291	ENSG00000204792	2	Upregulated	15.0645	2.22896e-05	0.000226696
	ENSG00000257642	12	Upregulated	15.5594	2.55407e-09	1.81178e-07
CA3-AS1	ENSG00000253549	8	Upregulated	16.4153	2.79536e-11	5.51517e-09
LINC02568	ENSG00000259459	15	Upregulated	16.6269	2.13536e-08	9.18125e-07
	ENSG00000253508	7	Upregulated	19.1017	7.80841e-14	4.62073e-11
LINC01612	ENSG00000250266	4	Upregulated	19.5992	1.58985e-09	1.23706e-07
	ENSG00000259087	14	Upregulated	19.7788	9.58883e-14	5.16569e-11
LINC01559	ENSG00000180861	12	Upregulated	21.6524	2.17845e-09	1.59566e-07
	ENSG00000254645	11	Upregulated	22.7655	9.27106e-07	1.85479e-05
LINC00520	ENSG00000258791	14	Upregulated	23.2483	1.77938e-08	7.99629e-07
	ENSG00000225421	2	Upregulated	23.7897	1.28721e-08	6.22486e-07
VLDLR-AS1	ENSG00000236404	9	Upregulated	26.0618	7.0238e-11	1.12268e-08
	ENSG00000229261	10	Upregulated	28.6925	1.51312e-10	2.08746e-08
SATB2-AS1	ENSG00000225953	2	Upregulated	40.7601	2.04729e-12	6.13833e-10
LINC01285	ENSG00000203650	X	Upregulated	40.996	4.43426e-11	7.85143e-09
	ENSG00000231412	19	Upregulated	51.1739	5.91454e-09	3.4367e-07
LINC02023	ENSG00000239205	3	Upregulated	52.9316	1.61927e-12	5.27717e-10
HOXA11-AS	ENSG00000240990	7	Upregulated	62.2427	9.04053e-13	3.22689e-10
	ENSG00000228222	2	Upregulated	68.9472	2.11701e-14	1.40016e-11
HOTTIP	ENSG00000243766	7	Upregulated	142.389	9.8449e-17	3.6897e-13
