# Supplementary material for: Long Non-Coding RNA Signatures in the Ileum and Colon of Crohn’s Disease Patients and Effect of Anti-TNF-α Treatment on Their Modulation
Source: Int J Mol Sci. 2023 Oct 28;24(21):15691. doi: 10.3390/ijms242115691 (PMC10650062; doi:10.3390/ijms242115691)
Supplement: Supplementary file 1 [file ijms-24-15691-s001.zip › Table S2. Differentially expressed lncRNAs between terminal ileum and left colon in quiescent Crohn┬┤s disease patients.xlsx]

## Sheet: Hoja1
Gene name	Transcript	Chromosome	Differential expression	Fold change	p-value	FDR
HNF4A-AS1	ENSG00000229005	20	Downregulated	-156.835	2.84033e-13	4.25804e-10
FABP6-AS1	ENSG00000247699	5	Downregulated	-50.3537	1.8634e-08	1.99535e-06
	ENSG00000261012	2	Downregulated	-48.1593	9.09251e-10	1.76262e-07
	ENSG00000235122	6	Downregulated	-47.0264	6.93904e-11	2.48918e-08
APOA1-AS	ENSG00000235910	11	Downregulated	-36.7731	1.09147e-07	7.94302e-06
	ENSG00000237153	9	Downregulated	-23.8767	1.48579e-09	2.53114e-07
MIR31HG	ENSG00000171889	9	Downregulated	-21.6871	9.55976e-08	7.22827e-06
	ENSG00000233376	20	Downregulated	-20.9207	1.31933e-08	1.52143e-06
	ENSG00000260597	12	Downregulated	-18.0347	2.41164e-11	1.15384e-08
EGFR-AS1	ENSG00000224057	7	Downregulated	-13.1223	4.0536e-06	0.000140669
LINC00955	ENSG00000216560	4	Downregulated	-12.1385	0.000113998	0.00178639
LINC02200	ENSG00000250358	5	Downregulated	-11.8137	5.85224e-06	0.000186138
	ENSG00000249201	5	Downregulated	-11.6127	1.80657e-07	1.17224e-05
	ENSG00000237643	6	Downregulated	-10.5175	1.71113e-08	1.87698e-06
CPS1-IT1	ENSG00000280837	2	Downregulated	-10.1884	1.20654e-11	6.95677e-09
LINC00330	ENSG00000235097	13	Downregulated	-10.1602	3.46362e-05	0.000732016
	ENSG00000266968	18	Downregulated	-8.1959	0.000980459	0.00868015
	ENSG00000233005	2	Downregulated	-8.03711	1.49289e-05	0.000384984
LINC00479	ENSG00000236384	21	Downregulated	-7.87335	5.54822e-06	0.000179515
NCKAP5-IT1	ENSG00000232474	2	Downregulated	-7.5437	1.27621e-06	5.75112e-05
DELEC1	ENSG00000173077	9	Downregulated	-7.33468	8.39157e-06	0.000245067
	ENSG00000267629	19	Downregulated	-7.0835	2.52859e-06	9.68662e-05
	ENSG00000250681	4	Downregulated	-6.70273	0.0001337	0.00200167
	ENSG00000278058	16	Downregulated	-6.28197	1.44432e-06	6.31876e-05
	ENSG00000260658	16	Downregulated	-6.15731	7.61402e-06	0.000228471
	ENSG00000263096	17	Downregulated	-6.08936	9.2193e-05	0.00152437
LINC01694	ENSG00000233922	21	Downregulated	-6.03647	0.000183392	0.00252818
SLC9A3R1-AS1	ENSG00000266036	17	Downregulated	-5.99747	0.000137623	0.00205084
	ENSG00000261332	16	Downregulated	-5.80286	1.40025e-05	0.000368274
LINC02404	ENSG00000257893	12	Downregulated	-5.77907	6.09488e-05	0.00112093
CRYZL2P-SEC16B	ENSG00000254154	1	Downregulated	-5.77212	1.42902e-07	9.83204e-06
	ENSG00000228643	2	Downregulated	-5.40938	1.15078e-05	0.000317128
	ENSG00000242593	7	Downregulated	-5.36274	2.46811e-05	0.000563731
	ENSG00000271880	10	Downregulated	-5.33631	0.000117549	0.0018189
HOXC-AS2	ENSG00000250133	12	Downregulated	-5.27556	4.92332e-06	0.000164503
	ENSG00000235563	1	Downregulated	-5.26821	3.78898e-06	0.000133129
	ENSG00000274080	7	Downregulated	-5.17017	6.58019e-08	5.42908e-06
LINC01595	ENSG00000259108	19	Downregulated	-5.07677	0.00271831	0.0181277
	ENSG00000224417	6	Downregulated	-4.96049	0.000868288	0.00793062
LINC02754	ENSG00000251637	11	Downregulated	-4.95924	1.73592e-05	0.000431811
	ENSG00000271795	5	Downregulated	-4.94714	0.000300966	0.00367019
	ENSG00000255026	11	Downregulated	-4.64549	4.40578e-08	3.96291e-06
	ENSG00000259579	15	Downregulated	-4.58532	4.76901e-05	0.000937418
MAFTRR	ENSG00000261390	16	Downregulated	-4.38308	0.000280312	0.00348914
DPP4-DT	ENSG00000230918	2	Downregulated	-4.34491	0.000278001	0.00346915
C5orf67	ENSG00000225940	5	Downregulated	-4.27658	0.000458513	0.00498821
LINC00574	ENSG00000231690	6	Downregulated	-4.26146	8.6392e-05	0.00146508
	ENSG00000259353	15	Downregulated	-4.25921	0.000753619	0.00715651
	ENSG00000250497	4	Downregulated	-4.25663	9.68767e-05	0.00157989
	ENSG00000273971	16	Downregulated	-4.25296	0.00136426	0.0109643
	ENSG00000262370	16	Downregulated	-4.00073	0.000124236	0.00189404
LINC01277	ENSG00000229017	6	Downregulated	-3.97349	4.21808e-06	0.000145926
	ENSG00000272908	7	Downregulated	-3.93399	5.43396e-05	0.00103378
WDR86-AS1	ENSG00000243836	7	Downregulated	-3.92917	0.000621458	0.00618899
	ENSG00000281655	11	Downregulated	-3.90025	0.00981875	0.0454028
	ENSG00000234389	2	Downregulated	-3.86545	8.99073e-05	0.00149981
	ENSG00000233834	7	Downregulated	-3.84449	0.00135146	0.0108886
HECW2-AS1	ENSG00000229056	2	Downregulated	-3.74628	0.000126736	0.00192363
	ENSG00000272742	5	Downregulated	-3.62228	0.000729477	0.00698329
	ENSG00000268729	19	Downregulated	-3.61221	0.00704844	0.0355377
	ENSG00000225075	1	Downregulated	-3.60413	0.0010496	0.00913405
	ENSG00000215246	5	Downregulated	-3.59598	0.00773923	0.0380831
	ENSG00000233516	9	Downregulated	-3.57252	0.00138406	0.011068
	ENSG00000253477	8	Downregulated	-3.53868	0.000481423	0.00515512
LINC02177	ENSG00000261617	16	Downregulated	-3.53684	0.00525897	0.0287175
	ENSG00000254695	11	Downregulated	-3.51584	0.00400678	0.0238108
RPH3AL-AS1	ENSG00000262061	17	Downregulated	-3.49841	0.00596432	0.031454
	ENSG00000276136	12	Downregulated	-3.44025	0.00163353	0.0125155
SNTG2-AS1	ENSG00000235688	2	Downregulated	-3.43782	0.00190278	0.0139783
ADORA2A-AS1	ENSG00000178803	22	Downregulated	-3.42183	0.00120648	0.0100624
LINC02390	ENSG00000256582	12	Downregulated	-3.40579	9.43498e-05	0.00154978
	ENSG00000236525	2	Downregulated	-3.40203	0.000926176	0.00832189
LINC00671	ENSG00000213373	17	Downregulated	-3.32381	0.00283801	0.0187536
	ENSG00000214708	17	Downregulated	-3.32376	0.000144327	0.00212539
	ENSG00000243384	3	Downregulated	-3.31178	0.00850184	0.0408856
	ENSG00000265971	17	Downregulated	-3.27425	0.000366365	0.00421211
	ENSG00000267568	17	Downregulated	-3.26151	0.00448231	0.0256799
	ENSG00000229525	2	Downregulated	-3.24707	0.00463166	0.0262734
FAM198B-AS1	ENSG00000248429	4	Downregulated	-3.23919	0.00312338	0.0201075
	ENSG00000255478	11	Downregulated	-3.23584	0.00841793	0.0405949
LINC01475	ENSG00000257582	10	Downregulated	-3.22539	0.00254917	0.0172816
	ENSG00000235523	9	Downregulated	-3.21764	0.000806021	0.00750829
MUC12-AS1	ENSG00000227053	7	Downregulated	-3.16918	0.000191011	0.00260477
	ENSG00000273160	1	Downregulated	-3.16702	0.00147807	0.01165
	ENSG00000246731	17	Downregulated	-3.11832	0.00263143	0.01769
LINC02611	ENSG00000226791	2	Downregulated	-3.1158	0.0041573	0.0243832
TRBV11-2	ENSG00000241657	7	Downregulated	-3.10798	0.00132246	0.0107293
DOCK9-AS1	ENSG00000229918	13	Downregulated	-3.10038	0.00116086	0.00977875
LINC00689	ENSG00000231419	7	Downregulated	-3.07443	0.00127874	0.0104831
	ENSG00000260859	16	Downregulated	-3.05558	0.00632683	0.0328719
LINC01871	ENSG00000235576	2	Downregulated	-3.03693	0.000138138	0.0020558
	ENSG00000272234	5	Downregulated	-3.00011	0.00303295	0.0196888
	ENSG00000265752	18	Downregulated	-2.99653	0.00161322	0.0123937
LINC01443	ENSG00000266554	18	Downregulated	-2.98543	0.00199419	0.0144469
LINC02818	ENSG00000231966	1	Downregulated	-2.97939	0.00493796	0.0275328
	ENSG00000234394	9	Downregulated	-2.97848	0.00619449	0.0323868
	ENSG00000267745	17	Downregulated	-2.93432	0.00210136	0.0150058
ITPKB-IT1	ENSG00000228382	1	Downregulated	-2.93068	0.0103555	0.0472246
BFSP2-AS1	ENSG00000249993	3	Downregulated	-2.90026	0.000564198	0.00576425
	ENSG00000261168	1	Downregulated	-2.88409	0.00393572	0.0235511
RABGAP1L-DT	ENSG00000227373	1	Downregulated	-2.86754	0.00517791	0.0284754
	ENSG00000225833	X	Downregulated	-2.86069	0.00210023	0.0150025
C9orf106	ENSG00000179082	9	Downregulated	-2.8547	0.00394754	0.0235876
SSTR5-AS1	ENSG00000261713	16	Downregulated	-2.85372	2.72178e-05	0.000607189
	ENSG00000242048	7	Downregulated	-2.84386	0.0111738	0.0498641
	ENSG00000230747	2	Downregulated	-2.82693	0.000321695	0.003854
CHRM3-AS2	ENSG00000233355	1	Downregulated	-2.81041	0.000566512	0.00577739
PDE2A-AS2	ENSG00000256633	11	Downregulated	-2.79707	0.00418827	0.0245009
LINC02289	ENSG00000258819	14	Downregulated	-2.77484	0.00868083	0.0415254
	ENSG00000255847	11	Downregulated	-2.76009	0.0031446	0.0202061
	ENSG00000230333	7	Downregulated	-2.75053	0.00230797	0.0160334
	ENSG00000236528	1	Downregulated	-2.74966	0.000401593	0.00450363
	ENSG00000232855	21	Downregulated	-2.70099	3.42581e-05	0.000727442
NCMAP-DT	ENSG00000264443	1	Downregulated	-2.6733	0.00271069	0.0180864
	ENSG00000272356	6	Downregulated	-2.67246	7.65515e-05	0.00133029
	ENSG00000250159	5	Downregulated	-2.66458	0.000538039	0.0055627
LINC01786	ENSG00000230415	1	Downregulated	-2.66395	0.0040621	0.0240001
	ENSG00000281538	22	Downregulated	-2.65974	0.00605265	0.0318079
	ENSG00000257052	11	Downregulated	-2.64413	0.00492627	0.0274949
	ENSG00000234477	17	Downregulated	-2.62652	0.00897759	0.0424988
	ENSG00000268049	19	Downregulated	-2.62501	0.00223173	0.0156794
WWTR1-AS1	ENSG00000241313	3	Downregulated	-2.61249	0.00113227	0.00962341
LINC01348	ENSG00000280587	1	Downregulated	-2.60915	0.000179016	0.00249063
LINC01558	ENSG00000146521	6	Downregulated	-2.60063	0.00225438	0.0157926
GEMIN7-AS1	ENSG00000267348	19	Downregulated	-2.59762	0.00749622	0.0371376
	ENSG00000224879	2	Downregulated	-2.57393	0.0019518	0.0142362
	ENSG00000278431	1	Downregulated	-2.5554	0.00337316	0.0211229
	ENSG00000267288	17	Downregulated	-2.55292	0.000475165	0.0051149
	ENSG00000268218	16	Downregulated	-2.54187	0.00629729	0.0327718
	ENSG00000259495	15	Downregulated	-2.53837	0.00426797	0.0248444
LINC00907	ENSG00000267586	18	Downregulated	-2.53489	0.00374054	0.022666
	ENSG00000259436	19	Downregulated	-2.53135	0.000499829	0.00528428
NR2F2-AS1	ENSG00000247809	15	Downregulated	-2.52427	0.00013701	0.00204307
	ENSG00000279080	22	Downregulated	-2.52309	0.00847686	0.0408091
	ENSG00000225680	14	Downregulated	-2.52259	0.000884397	0.00803143
LINC00299	ENSG00000236790	2	Downregulated	-2.50297	0.0092778	0.0435161
LINC02883	ENSG00000259416	15	Downregulated	-2.49121	0.00137394	0.0110093
	ENSG00000256802	15	Downregulated	-2.4431	0.0101406	0.0465466
	ENSG00000267074	17	Downregulated	-2.41113	0.00662105	0.0340392
	ENSG00000259734	15	Downregulated	-2.40953	0.0107748	0.0485656
LINC00398	ENSG00000237879	13	Downregulated	-2.40514	0.0041169	0.024222
LINC02068	ENSG00000223387	3	Downregulated	-2.39198	0.00479587	0.0269679
GATA6-AS1	ENSG00000266010	18	Downregulated	-2.38787	0.000818021	0.00756677
	ENSG00000276649	20	Downregulated	-2.38549	9.60576e-05	0.00157094
DAPK1-IT1	ENSG00000236709	9	Downregulated	-2.37573	0.0066521	0.0341832
	ENSG00000266378	17	Downregulated	-2.37328	0.0084804	0.0408174
TRG-AS1	ENSG00000281103	7	Downregulated	-2.36712	0.00326243	0.0206942
	ENSG00000248367	5	Downregulated	-2.34718	0.00667248	0.0342432
	ENSG00000260366	19	Downregulated	-2.34091	0.00540832	0.0292841
DHDDS-AS1	ENSG00000225891	1	Downregulated	-2.33135	0.00467765	0.0264487
ST3GAL5-AS1	ENSG00000232504	2	Downregulated	-2.33131	0.00440499	0.0254117
	ENSG00000240859	7	Downregulated	-2.30472	0.00267076	0.0178849
	ENSG00000232934	10	Downregulated	-2.2998	0.00196456	0.0142944
	ENSG00000260641	4	Downregulated	-2.2986	0.0021905	0.0154558
	ENSG00000272477	3	Downregulated	-2.29119	0.0103657	0.0472613
	ENSG00000272462	6	Downregulated	-2.28728	8.68968e-05	0.00147142
	ENSG00000271964	3	Downregulated	-2.28086	0.000288891	0.00355961
	ENSG00000243797	7	Downregulated	-2.2778	0.00677644	0.034612
TSPOAP1-AS1	ENSG00000265148	17	Downregulated	-2.23143	0.0054589	0.0295083
RUFY1-AS1	ENSG00000244945	5	Downregulated	-2.21637	0.00163945	0.0125396
	ENSG00000261229	15	Downregulated	-2.21402	0.00905489	0.0427498
	ENSG00000235151	2	Downregulated	-2.21291	0.010938	0.0490846
	ENSG00000247287	14	Downregulated	-2.20805	0.00398108	0.0237324
	ENSG00000271789	6	Downregulated	-2.20105	0.00255282	0.0173012
	ENSG00000261471	16	Downregulated	-2.19976	0.00985168	0.0455136
DENND5B-AS1	ENSG00000255867	12	Downregulated	-2.18451	0.00488971	0.0273248
FUT8-AS1	ENSG00000276116	14	Downregulated	-2.15597	0.00172771	0.0129937
	ENSG00000241490	3	Downregulated	-2.1539	0.00538905	0.0292149
ANKRD44-IT1	ENSG00000236977	2	Downregulated	-2.15156	0.00115139	0.00973355
	ENSG00000251131	5	Downregulated	-2.14945	0.00276146	0.0183614
LINC01232	ENSG00000280734	13	Downregulated	-2.14846	0.00741717	0.0368597
DHRS4-AS1	ENSG00000215256	14	Downregulated	-2.13313	0.00325219	0.0206526
	ENSG00000266998	17	Downregulated	-2.13273	0.00393325	0.0235482
SPAG5-AS1	ENSG00000227543	17	Downregulated	-2.12431	1.39337e-06	6.13163e-05
	ENSG00000251002	14	Downregulated	-2.10881	0.0107516	0.0484957
BISPR	ENSG00000282851	19	Downregulated	-2.09898	0.00692395	0.0350989
ELOA-AS1	ENSG00000236810	1	Downregulated	-2.07418	0.00120854	0.0100677
	ENSG00000215068	5	Downregulated	-2.0737	2.59733e-05	0.000584061
RUNX3-AS1	ENSG00000229162	1	Downregulated	-2.07117	0.000546005	0.00562069
	ENSG00000261451	8	Downregulated	-2.07078	0.0027302	0.0181855
LINC01550	ENSG00000246223	14	Downregulated	-2.03373	0.00780413	0.0383504
	ENSG00000273348	18	Downregulated	-2.02364	0.00703492	0.0355014
ZSCAN16-AS1	ENSG00000269293	6	Downregulated	-2.01697	0.00301822	0.0196329
	ENSG00000268027	19	Downregulated	-2.01362	0.00637706	0.0330845
	ENSG00000226149	6	Downregulated	-2.01262	5.76918e-05	0.0010775
	ENSG00000273084	7	Upregulated	2.00303	0.000176768	0.00247047
ITGA9-AS1	ENSG00000235257	3	Upregulated	2.0116	0.00281195	0.0186197
	ENSG00000267383	19	Upregulated	2.01456	0.00444269	0.0255485
LIPE-AS1	ENSG00000213904	19	Upregulated	2.02557	9.47093e-05	0.00155455
HK2-DT	ENSG00000272711	2	Upregulated	2.03071	0.00947344	0.044252
PRR7-AS1	ENSG00000246334	5	Upregulated	2.06107	0.00962172	0.044768
	ENSG00000226377	17	Upregulated	2.07329	0.00530708	0.028882
TTC39A-AS1	ENSG00000261664	1	Upregulated	2.08702	0.00624188	0.0325362
	ENSG00000272717	4	Upregulated	2.09991	0.00856804	0.0411599
	ENSG00000267196	18	Upregulated	2.1003	0.00621352	0.0324335
SNHG21	ENSG00000250988	15	Upregulated	2.10201	0.00211253	0.0150426
COLCA1	ENSG00000196167	11	Upregulated	2.11479	0.000591644	0.00595804
MBNL1-AS1	ENSG00000229619	3	Upregulated	2.1242	0.000130236	0.00196157
	ENSG00000269444	19	Upregulated	2.1298	0.00124245	0.0102529
OLMALINC	ENSG00000235823	10	Upregulated	2.13919	6.51129e-05	0.0011789
HIF1A-AS3	ENSG00000258667	14	Upregulated	2.14466	0.00197819	0.0143626
MYCBP2-AS1	ENSG00000236051	13	Upregulated	2.14587	0.00580575	0.0308492
PCCA-DT	ENSG00000274605	13	Upregulated	2.14934	0.000462683	0.00502626
FAM160A1-DT	ENSG00000251611	4	Upregulated	2.15496	0.000398585	0.00448125
	ENSG00000237356	14	Upregulated	2.16005	0.00909184	0.0428972
FAM201A	ENSG00000204860	9	Upregulated	2.16477	0.0103101	0.0470939
	ENSG00000261114	16	Upregulated	2.17925	0.00173189	0.0130207
	ENSG00000267649	19	Upregulated	2.18321	0.00179479	0.0133685
	ENSG00000259933	16	Upregulated	2.18427	0.00104514	0.00911636
SOX9-AS1	ENSG00000234899	17	Upregulated	2.18826	6.27288e-05	0.00114588
MRPS30-DT	ENSG00000251141	5	Upregulated	2.19862	0.00186423	0.0137671
	ENSG00000254614	11	Upregulated	2.19938	0.000615854	0.00614133
LINC00513	ENSG00000233559	7	Upregulated	2.24737	0.000108712	0.00172642
KLHDC7B-DT	ENSG00000272666	22	Upregulated	2.24824	0.00117996	0.00988961
MCF2L-AS1	ENSG00000235280	13	Upregulated	2.25504	0.007072	0.0356325
	ENSG00000283635	2	Upregulated	2.25835	0.0052126	0.0285544
WASL-DT	ENSG00000272686	7	Upregulated	2.25984	0.000349548	0.00407268
	ENSG00000232306	2	Upregulated	2.26087	0.00972988	0.0451312
PLBD1-AS1	ENSG00000256751	12	Upregulated	2.2753	0.00117305	0.00984108
	ENSG00000225092	6	Upregulated	2.27725	0.000277931	0.00346915
	ENSG00000223813	7	Upregulated	2.28664	0.00303857	0.0197139
	ENSG00000268475	19	Upregulated	2.28721	0.0094317	0.0440845
	ENSG00000248858	8	Upregulated	2.3478	0.0091472	0.0431042
	ENSG00000266208	17	Upregulated	2.3644	0.00110557	0.00946005
	ENSG00000228417	10	Upregulated	2.37117	0.00709755	0.0357293
RRS1-AS1	ENSG00000246145	8	Upregulated	2.39953	0.00603901	0.0317585
	ENSG00000263786	17	Upregulated	2.40803	0.000222933	0.00293576
LINC00707	ENSG00000238266	10	Upregulated	2.41315	0.00632755	0.0328719
	ENSG00000233967	6	Upregulated	2.43449	0.0086746	0.041521
SERTAD4-AS1	ENSG00000203706	1	Upregulated	2.4348	0.00684064	0.0347995
	ENSG00000257322	12	Upregulated	2.43714	0.00359206	0.0220575
	ENSG00000232874	3	Upregulated	2.44135	0.0110418	0.0494321
LINC01605	ENSG00000253161	8	Upregulated	2.44162	0.00250382	0.0170902
DANT2	ENSG00000235244	X	Upregulated	2.44966	0.000109246	0.00173208
	ENSG00000225806	20	Upregulated	2.45996	0.00114572	0.00970755
LINC02014	ENSG00000248243	3	Upregulated	2.46142	0.0033133	0.0209014
	ENSG00000272763	17	Upregulated	2.46166	1.77823e-06	7.27039e-05
SAMD12-AS1	ENSG00000281641	8	Upregulated	2.46326	0.00639866	0.0331613
	ENSG00000267458	19	Upregulated	2.46627	0.00339986	0.0212547
NRSN2-AS1	ENSG00000225377	20	Upregulated	2.46837	1.46451e-05	0.000379407
LINC02280	ENSG00000260792	14	Upregulated	2.46971	0.00978347	0.045277
	ENSG00000261266	16	Upregulated	2.46994	0.00671413	0.0343841
LINC02576	ENSG00000232613	2	Upregulated	2.47688	0.00520407	0.0285423
	ENSG00000271936	2	Upregulated	2.48317	0.00469304	0.0264994
	ENSG00000267298	19	Upregulated	2.49468	0.0023234	0.0161254
	ENSG00000262160	16	Upregulated	2.50842	0.000283836	0.00351853
	ENSG00000270933	7	Upregulated	2.51635	0.00167513	0.0127001
	ENSG00000234292	5	Upregulated	2.51922	0.00222428	0.0156402
	ENSG00000261270	16	Upregulated	2.52405	9.81882e-07	4.58083e-05
LINC01572	ENSG00000261008	16	Upregulated	2.55725	7.36192e-05	0.00129235
	ENSG00000254231	8	Upregulated	2.55966	0.00516942	0.0284565
	ENSG00000273445	2	Upregulated	2.5752	1.00674e-05	0.000287409
LNCSRLR	ENSG00000240032	3	Upregulated	2.57935	0.000128809	0.0019479
	ENSG00000271755	6	Upregulated	2.58498	0.00149091	0.0117101
LINC01637	ENSG00000237476	22	Upregulated	2.58643	0.000113663	0.00178367
	ENSG00000256894	12	Upregulated	2.58868	0.000944983	0.00844634
	ENSG00000260742	2	Upregulated	2.61162	0.00155742	0.0120848
	ENSG00000253582	8	Upregulated	2.61458	0.00165916	0.0126216
SNHG4	ENSG00000281398	5	Upregulated	2.61472	0.000152538	0.00221386
	ENSG00000228043	2	Upregulated	2.62102	4.93704e-05	0.000959545
LINC02086	ENSG00000244649	17	Upregulated	2.62588	0.000161188	0.00230462
	ENSG00000271781	5	Upregulated	2.6364	0.000589622	0.00594034
	ENSG00000255655	12	Upregulated	2.64917	0.00331731	0.0209119
ELF3-AS1	ENSG00000234678	1	Upregulated	2.65448	8.76149e-05	0.00147688
	ENSG00000275484	11	Upregulated	2.66107	0.00329414	0.0208311
KCNJ2-AS1	ENSG00000267365	17	Upregulated	2.70049	0.00049473	0.00525011
	ENSG00000262979	17	Upregulated	2.70414	0.000517855	0.0054188
	ENSG00000226310	X	Upregulated	2.70448	0.000600389	0.00602721
	ENSG00000246790	11	Upregulated	2.71242	0.00014668	0.00215019
GPRC5D-AS1	ENSG00000247498	12	Upregulated	2.71476	3.75727e-06	0.000132429
FOXD2-AS1	ENSG00000237424	1	Upregulated	2.71834	1.40556e-07	9.72514e-06
	ENSG00000279141	9	Upregulated	2.72	0.00951073	0.0443985
	ENSG00000232194	1	Upregulated	2.74677	0.00346345	0.0215041
	ENSG00000261051	3	Upregulated	2.75782	0.000564749	0.00576726
LINC02029	ENSG00000241544	3	Upregulated	2.78041	0.000166318	0.00236111
	ENSG00000268112	19	Upregulated	2.78449	0.00355683	0.021918
WWC2-AS2	ENSG00000251359	4	Upregulated	2.78994	0.00565759	0.0302838
FAR1-IT1	ENSG00000254791	11	Upregulated	2.79313	1.85304e-05	0.000456899
	ENSG00000250697	5	Upregulated	2.79469	0.000373824	0.00428013
C6orf223	ENSG00000181577	6	Upregulated	2.79514	0.00192818	0.0141096
	ENSG00000273174	3	Upregulated	2.81015	0.00163451	0.0125188
	ENSG00000226812	20	Upregulated	2.82807	9.14344e-05	0.00151629
	ENSG00000255046	8	Upregulated	2.84079	0.000385657	0.00438658
	ENSG00000253307	8	Upregulated	2.84681	0.000396831	0.004464
	ENSG00000261068	6	Upregulated	2.85998	0.000414085	0.00460967
	ENSG00000229167	1	Upregulated	2.8771	1.07286e-06	4.92356e-05
	ENSG00000223400	21	Upregulated	2.8797	0.00195271	0.0142382
GORAB-AS1	ENSG00000231407	1	Upregulated	2.88162	0.000435329	0.00477991
	ENSG00000231705	10	Upregulated	2.89386	0.00594436	0.031386
	ENSG00000270190	2	Upregulated	2.91283	0.0068899	0.0349578
LINC01515	ENSG00000228065	10	Upregulated	2.92002	5.98101e-06	0.000189077
LINC01226	ENSG00000284543	1	Upregulated	2.92972	0.000579707	0.00587201
	ENSG00000235419	2	Upregulated	2.93622	0.00669644	0.0343234
	ENSG00000229334	3	Upregulated	2.9558	6.72875e-05	0.00120825
LINC02800	ENSG00000230023	1	Upregulated	2.96827	0.00794409	0.0388683
LINC02541	ENSG00000230943	6	Upregulated	2.97131	0.00274393	0.018266
	ENSG00000275234	19	Upregulated	2.98708	5.67225e-06	0.000181957
	ENSG00000233625	20	Upregulated	2.99495	0.00089894	0.00814443
	ENSG00000229021	1	Upregulated	3.00478	0.000275906	0.00345644
	ENSG00000267149	19	Upregulated	3.02273	4.22934e-05	0.000852961
	ENSG00000228037	1	Upregulated	3.02424	0.000166895	0.0023678
UNC5B-AS1	ENSG00000237512	10	Upregulated	3.0286	0.000877989	0.00798679
LINC00482	ENSG00000185168	17	Upregulated	3.03451	0.000128002	0.00193831
	ENSG00000274976	12	Upregulated	3.0521	1.5593e-05	0.000399363
LINC00589	ENSG00000251191	8	Upregulated	3.06554	0.00639311	0.0331401
	ENSG00000258593	14	Upregulated	3.06848	0.00391462	0.0234554
SLC2A9-AS1	ENSG00000250413	4	Upregulated	3.0979	0.00514198	0.028361
	ENSG00000242795	3	Upregulated	3.10423	0.0026185	0.0176294
	ENSG00000260963	16	Upregulated	3.11176	0.00445883	0.0255715
BARX1-DT	ENSG00000235601	9	Upregulated	3.11973	0.000338109	0.003985
	ENSG00000246090	4	Upregulated	3.12529	8.98992e-10	1.75788e-07
EGLN3-AS1	ENSG00000258897	14	Upregulated	3.12601	0.00365694	0.0223339
PARD6G-AS1	ENSG00000267270	18	Upregulated	3.13104	0.000161451	0.00230512
	ENSG00000260892	15	Upregulated	3.13174	0.000483472	0.00516561
LINC00992	ENSG00000248663	5	Upregulated	3.14409	0.0042471	0.024751
LINC02894	ENSG00000261437	8	Upregulated	3.16493	1.47416e-05	0.000381467
	ENSG00000259354	15	Upregulated	3.16782	7.11429e-05	0.00126067
	ENSG00000238045	16	Upregulated	3.16997	3.99259e-06	0.000139412
	ENSG00000259925	16	Upregulated	3.17039	0.00474603	0.0267211
	ENSG00000228113	7	Upregulated	3.18295	0.00121501	0.0101043
	ENSG00000274204	13	Upregulated	3.18304	0.00137022	0.0109965
LINC02725	ENSG00000273415	11	Upregulated	3.18731	0.00626739	0.0326464
C22orf24	ENSG00000128254	22	Upregulated	3.21182	0.00136985	0.0109965
LINC01843	ENSG00000251169	5	Upregulated	3.21361	4.87263e-06	0.000163052
	ENSG00000274414	20	Upregulated	3.22523	1.41227e-05	0.000370568
	ENSG00000274173	20	Upregulated	3.24793	2.8149e-05	0.000624862
LINC01671	ENSG00000225431	21	Upregulated	3.25915	0.00853727	0.0410296
LUCAT1	ENSG00000248323	5	Upregulated	3.2945	0.000762681	0.00722123
MUC5B-AS1	ENSG00000255177	11	Upregulated	3.31827	0.000441501	0.00483587
	ENSG00000258858	14	Upregulated	3.33647	0.000178163	0.00248501
	ENSG00000259342	15	Upregulated	3.3774	1.2122e-05	0.00033041
CASC2	ENSG00000177640	10	Upregulated	3.44272	0.000111397	0.00175763
	ENSG00000223653	1	Upregulated	3.45455	0.00256668	0.0173741
LINC00668	ENSG00000265933	18	Upregulated	3.46037	0.000697119	0.00673951
TMEM92-AS1	ENSG00000251179	17	Upregulated	3.47782	0.00401998	0.0238327
	ENSG00000273132	6	Upregulated	3.48888	0.00185779	0.0137381
MAMDC2-AS1	ENSG00000204706	9	Upregulated	3.49202	0.000280378	0.00348914
LINC01127	ENSG00000281162	2	Upregulated	3.51818	0.000418094	0.00463388
ARHGAP44-AS1	ENSG00000265489	17	Upregulated	3.52493	0.00064474	0.00635611
LINC00639	ENSG00000259070	14	Upregulated	3.53269	0.00208819	0.014926
	ENSG00000236935	11	Upregulated	3.54119	0.000584426	0.0059012
	ENSG00000260877	11	Upregulated	3.54151	0.00130005	0.0106152
	ENSG00000227681	6	Upregulated	3.5542	9.79845e-05	0.00159549
	ENSG00000272944	2	Upregulated	3.56559	0.00102413	0.00897489
	ENSG00000269397	19	Upregulated	3.58716	0.000251557	0.00321772
	ENSG00000257732	12	Upregulated	3.61719	0.00404726	0.0239326
MIR924HG	ENSG00000267374	18	Upregulated	3.62837	2.16137e-05	0.000508398
CLCA4-AS1	ENSG00000236915	1	Upregulated	3.63996	0.000117609	0.0018189
	ENSG00000243081	3	Upregulated	3.64651	7.92865e-05	0.00136727
LINC02320	ENSG00000258404	14	Upregulated	3.64727	7.94706e-05	0.00136939
	ENSG00000223829	7	Upregulated	3.67524	0.000786949	0.00738393
ALDH1L1-AS2	ENSG00000246022	3	Upregulated	3.6781	0.00114514	0.00970755
LINC02616	ENSG00000261761	4	Upregulated	3.69406	0.000775824	0.00731088
ZRANB2-AS2	ENSG00000229956	1	Upregulated	3.73144	0.00036095	0.00417096
	ENSG00000272129	6	Upregulated	3.74862	0.000865684	0.00791648
	ENSG00000227885	6	Upregulated	3.75039	0.000514154	0.00539513
	ENSG00000281333	12	Upregulated	3.75915	0.00108093	0.00931301
	ENSG00000232806	21	Upregulated	3.76384	0.000815215	0.00754703
LINC02452	ENSG00000283422	12	Upregulated	3.786	0.00358388	0.0220374
ANO1-AS1	ENSG00000254902	11	Upregulated	3.82151	0.000376042	0.00430115
	ENSG00000253764	8	Upregulated	3.82637	0.000253943	0.00323536
	ENSG00000256341	11	Upregulated	3.84424	0.00114759	0.00971604
DGUOK-AS1	ENSG00000237883	2	Upregulated	3.8912	0.000218552	0.00288922
	ENSG00000284196	13	Upregulated	4.05323	7.09021e-05	0.00125839
DPP10-AS1	ENSG00000235026	2	Upregulated	4.0568	0.0109613	0.0491499
	ENSG00000250546	4	Upregulated	4.07033	0.00500746	0.02781
LINC02057	ENSG00000249279	5	Upregulated	4.08972	2.0272e-05	0.000487026
	ENSG00000218416	2	Upregulated	4.0927	0.00065371	0.00643043
SIRLNT	ENSG00000253802	8	Upregulated	4.10704	3.11332e-05	0.000677831
	ENSG00000268119	19	Upregulated	4.16147	0.000378506	0.00432273
	ENSG00000250910	4	Upregulated	4.18035	0.00010333	0.00166326
LINC02038	ENSG00000229155	3	Upregulated	4.20172	0.000514951	0.00540098
AATBC	ENSG00000215458	21	Upregulated	4.29941	0.000543106	0.00559964
LINC02532	ENSG00000235142	6	Upregulated	4.30106	6.31972e-05	0.00114977
	ENSG00000231992	1	Upregulated	4.30954	0.000119092	0.00183803
ATXN7L3-AS1	ENSG00000267394	17	Upregulated	4.42769	5.05986e-05	0.000976662
	ENSG00000250073	11	Upregulated	4.46475	0.00071465	0.00686766
	ENSG00000254197	8	Upregulated	4.48061	1.62634e-06	6.9055e-05
	ENSG00000189229	3	Upregulated	4.50012	0.000522818	0.00546565
UCA1	ENSG00000214049	19	Upregulated	4.50437	0.00270461	0.0180577
HYMAI	ENSG00000283122	6	Upregulated	4.53027	4.52446e-06	0.000154622
ERVH-1	ENSG00000251292	4	Upregulated	4.53667	0.00017664	0.00247021
	ENSG00000269667	16	Upregulated	4.54004	0.00120332	0.0100479
THBS1-AS1	ENSG00000278621	15	Upregulated	4.56427	0.00044769	0.00488699
	ENSG00000272472	6	Upregulated	4.57669	0.000462093	0.00502227
	ENSG00000258216	12	Upregulated	4.654	0.000674061	0.00657311
C5orf66-AS1	ENSG00000249082	5	Upregulated	4.73913	7.28178e-05	0.00128126
ZNF674-AS1	ENSG00000230844	X	Upregulated	4.761	3.34703e-07	1.91513e-05
	ENSG00000259341	15	Upregulated	4.77516	0.00108926	0.00936678
LINC01589	ENSG00000238120	22	Upregulated	4.8808	2.5156e-05	0.00057082
	ENSG00000260645	6	Upregulated	4.95393	3.37603e-05	0.000719591
LINC00507	ENSG00000256193	12	Upregulated	5.18745	8.54091e-05	0.00145389
TM4SF1-AS1	ENSG00000240541	3	Upregulated	5.20691	1.56052e-07	1.05064e-05
REPIN1-AS1	ENSG00000240449	7	Upregulated	5.26334	6.52306e-07	3.28152e-05
	ENSG00000249806	4	Upregulated	5.29771	0.00139229	0.0111102
	ENSG00000235749	1	Upregulated	5.3026	1.29779e-05	0.000349085
SEPTIN9-DT	ENSG00000263718	17	Upregulated	5.5446	1.79364e-06	7.31439e-05
NEBL-AS1	ENSG00000231920	10	Upregulated	5.58222	1.5682e-06	6.71697e-05
LINC01291	ENSG00000204792	2	Upregulated	5.60538	0.00155033	0.0120381
	ENSG00000258919	14	Upregulated	5.7246	0.000209236	0.00278903
LINC01752	ENSG00000224961	20	Upregulated	5.72571	0.000184652	0.00254263
	ENSG00000250509	5	Upregulated	6.16616	3.78801e-06	0.000133129
DDX3ILA1	ENSG00000232756	7	Upregulated	6.54783	0.000215717	0.00286353
	ENSG00000238178	X	Upregulated	6.6936	1.62757e-06	6.9055e-05
	ENSG00000247033	16	Upregulated	7.1504	5.71973e-07	2.95677e-05
LINC02490	ENSG00000259237	15	Upregulated	7.24725	0.000646487	0.00637053
LINC02441	ENSG00000256643	12	Upregulated	7.31227	2.5514e-06	9.72429e-05
LINC01293	ENSG00000230836	2	Upregulated	7.44791	0.000351239	0.004085
LINC01389	ENSG00000225762	1	Upregulated	7.55893	1.00971e-05	0.000287773
PWRN1	ENSG00000259905	15	Upregulated	7.62886	4.35684e-08	3.93691e-06
	ENSG00000256982	16	Upregulated	7.67887	0.000356421	0.00413562
	ENSG00000275216	13	Upregulated	7.90858	0.00101586	0.00891631
	ENSG00000230898	1	Upregulated	8.21427	2.75785e-09	4.27696e-07
	ENSG00000274993	7	Upregulated	9.5534	2.24912e-09	3.58695e-07
	ENSG00000267015	18	Upregulated	9.78324	1.62554e-08	1.80958e-06
	ENSG00000257642	12	Upregulated	10.1017	8.85763e-07	4.21995e-05
CA3-AS1	ENSG00000253549	8	Upregulated	10.1532	1.97892e-06	7.91813e-05
ERVE-1	ENSG00000267259	17	Upregulated	11.6531	4.42833e-07	2.39375e-05
	ENSG00000253508	7	Upregulated	12.0938	4.28998e-13	5.35937e-10
	ENSG00000257194	12	Upregulated	12.5778	6.04827e-08	5.10262e-06
LINC00520	ENSG00000258791	14	Upregulated	12.8312	3.28703e-10	8.12258e-08
	ENSG00000258471	14	Upregulated	13.7061	4.72799e-09	6.29102e-07
LINC01687	ENSG00000233215	21	Upregulated	14.298	4.4234e-11	1.71498e-08
LINC01559	ENSG00000180861	12	Upregulated	15.0078	2.11858e-07	1.32704e-05
LINC01612	ENSG00000250266	4	Upregulated	15.1325	1.26593e-12	1.13868e-09
	ENSG00000259087	14	Upregulated	17.345	1.61102e-10	4.76671e-08
VLDLR-AS1	ENSG00000236404	9	Upregulated	17.7529	1.77208e-09	2.93005e-07
LINC02568	ENSG00000259459	15	Upregulated	25.688	1.21252e-09	2.14459e-07
	ENSG00000229261	10	Upregulated	25.8313	1.56186e-08	1.75547e-06
LINC01285	ENSG00000203650	X	Upregulated	27.609	4.32418e-09	5.92914e-07
	ENSG00000228222	2	Upregulated	29.8793	1.10003e-09	2.07869e-07
	ENSG00000231412	19	Upregulated	31.7053	1.37053e-08	1.5724e-06
HOXA11-AS	ENSG00000240990	7	Upregulated	33.4816	4.40349e-09	5.96514e-07
	ENSG00000225421	2	Upregulated	35.1266	7.89975e-14	1.48035e-10
	ENSG00000254645	11	Upregulated	36.3005	4.66791e-08	4.18197e-06
SATB2-AS1	ENSG00000225953	2	Upregulated	40.6322	7.14097e-10	1.45981e-07
LINC02023	ENSG00000239205	3	Upregulated	49.0866	1.93344e-11	9.88117e-09
HOTTIP	ENSG00000243766	7	Upregulated	64.6921	1.32959e-09	2.31772e-07
