# Supplementary material for: Long Non-Coding RNA Signatures in the Ileum and Colon of Crohn’s Disease Patients and Effect of Anti-TNF-α Treatment on Their Modulation
Source: Int J Mol Sci. 2023 Oct 28;24(21):15691. doi: 10.3390/ijms242115691 (PMC10650062; doi:10.3390/ijms242115691)
Supplement: Supplementary file 1 [file ijms-24-15691-s001.zip › Table S3. Differentially expressed lncRNAs between terminal ileum and left colon in active Crohn┬┤s disease patients.xlsx]

## Sheet: Hoja1
Gene name	Transcript	Chromosome	Differential expression	Fold change	p-value	FDR
HNF4A-AS1	ENSG00000229005	20	Downregulated	-28.5087	5.88057e-05	0.00139933
FABP6-AS1	ENSG00000247699	5	Downregulated	-22.9598	2.812e-05	0.000856821
	ENSG00000235122	6	Downregulated	-21.0237	3.37106e-09	1.43097e-06
	ENSG00000260597	12	Downregulated	-13.9328	2.40898e-10	2.25711e-07
	ENSG00000261012	2	Downregulated	-12.8615	0.000112805	0.00212272
	ENSG00000249201	5	Downregulated	-10.2861	0.000477548	0.00556694
LINC02404	ENSG00000257893	12	Downregulated	-9.07817	3.30236e-08	8.7365e-06
MIR31HG	ENSG00000171889	9	Downregulated	-8.74101	1.7247e-05	0.000634751
APOA1-AS	ENSG00000235910	11	Downregulated	-8.39785	0.000825299	0.00816835
	ENSG00000233376	20	Downregulated	-7.47485	0.00124481	0.010762
	ENSG00000224879	2	Downregulated	-7.46926	6.58365e-06	0.000325958
MAP3K20-AS1	ENSG00000238133	2	Downregulated	-7.01907	0.000193094	0.00303644
	ENSG00000237153	9	Downregulated	-6.77294	0.000272151	0.00382612
	ENSG00000269553	19	Downregulated	-6.67634	0.000496354	0.00572092
LINC02325	ENSG00000246084	14	Downregulated	-5.76484	1.29147e-05	0.000517669
LINC02577	ENSG00000228742	7	Downregulated	-5.70498	0.00924062	0.0431966
MIR3945HG	ENSG00000251230	4	Downregulated	-5.27965	0.00544469	0.0299132
	ENSG00000268734	19	Downregulated	-5.27866	0.00560001	0.0304835
HOXC-AS2	ENSG00000250133	12	Downregulated	-4.97924	4.1214e-06	0.0002404
	ENSG00000257764	12	Downregulated	-4.86352	6.43698e-05	0.00147252
	ENSG00000278058	16	Downregulated	-4.81648	0.00025162	0.00361544
TFAP2A-AS1	ENSG00000229950	6	Downregulated	-4.80773	1.15059e-05	0.000474991
	ENSG00000262370	16	Downregulated	-4.78885	0.000515312	0.00588513
	ENSG00000273837	19	Downregulated	-4.77108	0.000750093	0.00761949
LINC01270	ENSG00000203999	20	Downregulated	-4.67762	0.00175097	0.013512
	ENSG00000240859	7	Downregulated	-4.62021	1.13559e-09	6.38403e-07
CPS1-IT1	ENSG00000280837	2	Downregulated	-4.51002	6.01935e-06	0.000303491
	ENSG00000247363	12	Downregulated	-4.49645	0.000604132	0.00658513
LINC02826	ENSG00000275212	12	Downregulated	-4.4601	0.00423395	0.0249365
PANCR	ENSG00000250103	4	Downregulated	-4.40491	0.000157743	0.00263406
	ENSG00000260658	16	Downregulated	-4.39546	0.000830951	0.00820263
	ENSG00000229525	2	Downregulated	-4.32689	0.00270294	0.0182471
	ENSG00000233005	2	Downregulated	-4.30225	0.0033561	0.0211872
EGFR-AS1	ENSG00000224057	7	Downregulated	-4.19217	0.00286991	0.0190147
LINC02200	ENSG00000250358	5	Downregulated	-4.15525	0.0113144	0.0494034
	ENSG00000271811	1	Downregulated	-4.15077	0.00338531	0.0213236
	ENSG00000263096	17	Downregulated	-4.01887	0.00880535	0.0417734
	ENSG00000259353	15	Downregulated	-3.96624	0.00108583	0.00990626
LINC01786	ENSG00000230415	1	Downregulated	-3.96553	2.05719e-05	0.000711283
	ENSG00000261471	16	Downregulated	-3.86192	9.62058e-05	0.00190271
LINC01857	ENSG00000224137	2	Downregulated	-3.82117	0.00786862	0.0386504
COPDA1	ENSG00000253364	14	Downregulated	-3.8183	0.00266428	0.0180784
	ENSG00000236213	2	Downregulated	-3.8048	0.0107809	0.047773
	ENSG00000232310	6	Downregulated	-3.78568	1.95493e-05	0.000684741
	ENSG00000205037	16	Downregulated	-3.7709	0.0011642	0.0102987
LINC02829	ENSG00000229274	6	Downregulated	-3.75213	0.00165904	0.0130262
LINC01215	ENSG00000271856	3	Downregulated	-3.69054	0.00763694	0.0379121
	ENSG00000255026	11	Downregulated	-3.6773	1.1514e-05	0.000474991
	ENSG00000265975	17	Downregulated	-3.63221	0.00191226	0.0143353
LINC00479	ENSG00000236384	21	Downregulated	-3.59325	0.00734538	0.0368942
	ENSG00000253853	8	Downregulated	-3.52946	0.00750017	0.0374369
	ENSG00000261332	16	Downregulated	-3.46624	0.00365141	0.0224526
	ENSG00000272908	7	Downregulated	-3.44177	0.000455904	0.00539521
IGFBP7-AS1	ENSG00000245067	4	Downregulated	-3.40405	0.0103681	0.0466223
	ENSG00000271579	12	Downregulated	-3.381	0.000687826	0.00719402
	ENSG00000259579	15	Downregulated	-3.36055	0.00744459	0.0372263
LINC01388	ENSG00000231808	9	Downregulated	-3.34477	0.00207852	0.0152346
LINC00926	ENSG00000247982	15	Downregulated	-3.2903	0.00352522	0.0219314
LINC00689	ENSG00000231419	7	Downregulated	-3.2432	0.00172965	0.0134351
C5orf67	ENSG00000225940	5	Downregulated	-3.20301	0.00283332	0.0188556
	ENSG00000233516	9	Downregulated	-3.18738	0.0107962	0.0478028
	ENSG00000214708	17	Downregulated	-3.1675	0.000744995	0.00759416
CHRM3-AS2	ENSG00000233355	1	Downregulated	-3.16012	0.00262423	0.0178551
SLC12A5-AS1	ENSG00000204044	20	Downregulated	-3.15177	0.00551472	0.0301788
LINC01277	ENSG00000229017	6	Downregulated	-3.14583	5.74223e-05	0.00137807
	ENSG00000226571	6	Downregulated	-3.13178	0.000847738	0.00833541
DELEC1	ENSG00000173077	9	Downregulated	-3.11803	0.00666372	0.0344872
MUC12-AS1	ENSG00000227053	7	Downregulated	-3.11556	5.70036e-05	0.00137242
CRYZL2P-SEC16B	ENSG00000254154	1	Downregulated	-3.10426	0.00552926	0.0302154
LINC02875	ENSG00000187013	17	Downregulated	-3.0836	0.00010105	0.00197079
	ENSG00000237643	6	Downregulated	-3.07786	0.000927719	0.0088622
LRRK2-DT	ENSG00000225342	12	Downregulated	-3.05808	0.00416035	0.0246389
	ENSG00000272087	3	Downregulated	-3.05494	0.00466654	0.0265965
	ENSG00000283839	2	Downregulated	-3.05223	0.00823659	0.0399431
LINC02754	ENSG00000251637	11	Downregulated	-3.03657	0.00537477	0.0296014
	ENSG00000260329	12	Downregulated	-3.02976	0.00132315	0.0111772
	ENSG00000267521	17	Downregulated	-3.02255	5.50429e-05	0.00133956
LINC01709	ENSG00000226715	1	Downregulated	-3.01737	0.00596314	0.0318209
LINC01426	ENSG00000234380	21	Downregulated	-3.00306	0.00743515	0.0372039
	ENSG00000253477	8	Downregulated	-2.98027	0.000809702	0.00805298
	ENSG00000274979	12	Downregulated	-2.97835	0.00187266	0.014145
LINC00092	ENSG00000225194	9	Downregulated	-2.96475	0.00880079	0.0417606
EIF1B-AS1	ENSG00000280739	3	Downregulated	-2.94563	0.00389396	0.0235007
LINC02701	ENSG00000250508	11	Downregulated	-2.93078	0.00142449	0.0117465
CD44-AS1	ENSG00000255443	11	Downregulated	-2.91796	0.0068645	0.0351967
	ENSG00000261502	16	Downregulated	-2.90524	0.00554977	0.0302914
	ENSG00000274080	7	Downregulated	-2.90392	0.00769594	0.0380851
LINC00987	ENSG00000237248	12	Downregulated	-2.88563	0.00235757	0.016593
FIRRE	ENSG00000213468	X	Downregulated	-2.84263	0.0105331	0.0470701
MIR223HG	ENSG00000274536	X	Downregulated	-2.8411	0.00233898	0.0165223
TRHDE-AS1	ENSG00000236333	12	Downregulated	-2.81867	0.00854811	0.0410379
WWTR1-AS1	ENSG00000241313	3	Downregulated	-2.78366	0.000238348	0.00348125
BISPR	ENSG00000282851	19	Downregulated	-2.7482	2.97535e-05	0.000899283
DUBR	ENSG00000243701	3	Downregulated	-2.74621	0.000348421	0.00449767
DBH-AS1	ENSG00000225756	9	Downregulated	-2.73477	0.00650009	0.033929
	ENSG00000177738	5	Downregulated	-2.71876	3.52922e-05	0.00100204
FAM198B-AS1	ENSG00000248429	4	Downregulated	-2.71381	0.000413919	0.00505661
	ENSG00000233968	10	Downregulated	-2.70966	0.0013842	0.011507
TSPEAR-AS1	ENSG00000235890	21	Downregulated	-2.6764	0.000421005	0.00510633
SOCAR	ENSG00000240350	2	Downregulated	-2.67414	0.00209173	0.0153106
LINC01475	ENSG00000257582	10	Downregulated	-2.67238	0.00853589	0.0410182
LINC01232	ENSG00000280734	13	Downregulated	-2.66967	0.00446207	0.0258805
	ENSG00000261168	1	Downregulated	-2.66583	0.00040525	0.00499893
C9orf139	ENSG00000180539	9	Downregulated	-2.64643	0.00011741	0.00217161
LINC01934	ENSG00000234663	2	Downregulated	-2.6418	0.00867396	0.041377
	ENSG00000255142	11	Downregulated	-2.63693	0.00177353	0.0136349
	ENSG00000229852	6	Downregulated	-2.61167	0.00360812	0.0223084
	ENSG00000265206	17	Downregulated	-2.60982	0.00133812	0.0112783
	ENSG00000235978	3	Downregulated	-2.60094	0.00153233	0.012346
	ENSG00000271109	19	Downregulated	-2.59764	0.00103317	0.0096163
	ENSG00000274177	19	Downregulated	-2.59556	0.0055938	0.0304571
	ENSG00000228643	2	Downregulated	-2.58931	0.00292412	0.0192041
	ENSG00000268027	19	Downregulated	-2.58619	0.00577528	0.0311735
EML4-AS1	ENSG00000224875	2	Downregulated	-2.58046	0.00860278	0.041186
DLGAP4-AS1	ENSG00000232907	20	Downregulated	-2.57553	0.00377789	0.0229844
SMARCA5-AS1	ENSG00000245112	4	Downregulated	-2.56004	0.00999645	0.0455594
	ENSG00000248367	5	Downregulated	-2.55835	0.00693863	0.0354369
	ENSG00000284052	2	Downregulated	-2.52126	0.0029002	0.0191029
	ENSG00000273669	18	Downregulated	-2.50541	0.00232282	0.0164517
	ENSG00000264548	17	Downregulated	-2.50344	0.0043488	0.0253938
PDE2A-AS2	ENSG00000256633	11	Downregulated	-2.4939	0.0010405	0.00964656
SUGCT-AS1	ENSG00000203446	7	Downregulated	-2.49121	0.000530252	0.00598283
	ENSG00000233834	7	Downregulated	-2.47557	0.00375519	0.0228842
	ENSG00000247134	8	Downregulated	-2.46814	0.00153724	0.0123722
	ENSG00000228835	18	Downregulated	-2.46263	0.000895657	0.00866264
	ENSG00000260859	16	Downregulated	-2.4289	0.00578925	0.0312264
	ENSG00000259721	15	Downregulated	-2.42647	0.00437732	0.025504
	ENSG00000272927	4	Downregulated	-2.41858	0.00057251	0.00634189
	ENSG00000278231	20	Downregulated	-2.41342	0.00682703	0.0351062
ANKRD44-IT1	ENSG00000236977	2	Downregulated	-2.4058	0.00277327	0.0185715
ERICH6-AS1	ENSG00000240137	3	Downregulated	-2.37452	0.00939951	0.0437165
LINC02694	ENSG00000175779	15	Downregulated	-2.37286	0.00524849	0.0290912
	ENSG00000265971	17	Downregulated	-2.36784	0.00804753	0.0392634
	ENSG00000265752	18	Downregulated	-2.36462	0.0102345	0.0462694
	ENSG00000267074	17	Downregulated	-2.35456	0.00738319	0.0370263
DOCK8-AS1	ENSG00000183784	9	Downregulated	-2.34943	0.0104379	0.0468184
ZNF582-DT	ENSG00000267454	19	Downregulated	-2.32856	0.0109216	0.0480803
	ENSG00000272871	9	Downregulated	-2.31849	0.00697546	0.0355697
	ENSG00000276649	20	Downregulated	-2.30813	0.000687398	0.00719289
	ENSG00000271959	8	Downregulated	-2.30157	0.00361721	0.0223278
LINC01943	ENSG00000280721	2	Downregulated	-2.29279	0.00205519	0.0151128
LINC00954	ENSG00000228784	2	Downregulated	-2.27697	0.00127379	0.0109097
	ENSG00000256967	12	Downregulated	-2.2437	9.50752e-05	0.001892
PCED1B-AS1	ENSG00000247774	12	Downregulated	-2.23338	0.00127296	0.010909
	ENSG00000274922	13	Downregulated	-2.20076	0.0012834	0.0109775
TSPOAP1-AS1	ENSG00000265148	17	Downregulated	-2.18962	0.00468696	0.0266757
FMNL1-DT	ENSG00000267121	17	Downregulated	-2.18708	0.00795237	0.0389132
LINC00426	ENSG00000238121	13	Downregulated	-2.18623	0.00426588	0.0250462
	ENSG00000215068	5	Downregulated	-2.17562	0.00337382	0.0212811
	ENSG00000261136	15	Downregulated	-2.17351	0.00732294	0.0368062
	ENSG00000227698	21	Downregulated	-2.16582	0.0113466	0.0494582
EGOT	ENSG00000235947	3	Downregulated	-2.14993	0.00102438	0.00955817
	ENSG00000204850	19	Downregulated	-2.09759	0.00887273	0.0419576
	ENSG00000272529	3	Downregulated	-2.0848	0.00978759	0.0448804
	ENSG00000260077	2	Downregulated	-2.03618	0.00425736	0.0250138
HOXB-AS1	ENSG00000230148	17	Downregulated	-2.00788	0.00293197	0.01925
SUCLG2-AS1	ENSG00000241316	3	Upregulated	2.00502	0.000688185	0.00719443
	ENSG00000277558	20	Upregulated	2.01075	0.000964936	0.009151
	ENSG00000248734	5	Upregulated	2.01368	0.00958478	0.0443027
	ENSG00000275719	19	Upregulated	2.01389	0.00156089	0.0125174
	ENSG00000225761	10	Upregulated	2.016	0.00754733	0.0376062
	ENSG00000259820	8	Upregulated	2.03166	0.000295778	0.00404696
	ENSG00000272159	8	Upregulated	2.03505	0.00431539	0.025274
	ENSG00000253476	8	Upregulated	2.04218	0.00384577	0.0233034
SLC25A25-AS1	ENSG00000234771	9	Upregulated	2.05054	0.00579416	0.0312437
MPC1-DT	ENSG00000261420	6	Upregulated	2.05339	0.000218095	0.00328289
	ENSG00000254810	11	Upregulated	2.05387	0.0013389	0.0112799
ZNF8-DT	ENSG00000268516	19	Upregulated	2.06657	0.007001	0.0356664
	ENSG00000229587	9	Upregulated	2.06681	0.00142294	0.0117379
CEACAM16-AS1	ENSG00000266903	19	Upregulated	2.06714	0.00658802	0.0342373
	ENSG00000273066	9	Upregulated	2.06872	0.00319755	0.0204503
OLMALINC	ENSG00000235823	10	Upregulated	2.0725	0.000455399	0.0053926
	ENSG00000260352	16	Upregulated	2.07829	0.00771336	0.0381293
	ENSG00000229334	3	Upregulated	2.07903	0.000544006	0.00610893
LINC01134	ENSG00000236423	1	Upregulated	2.09425	0.00455096	0.0261532
LINC02614	ENSG00000241288	3	Upregulated	2.09568	0.000804972	0.00802012
LINC00598	ENSG00000215483	13	Upregulated	2.09797	0.000432721	0.00519519
DLGAP1-AS2	ENSG00000262001	18	Upregulated	2.10268	0.0002141	0.00324499
	ENSG00000272129	6	Upregulated	2.11854	0.00859282	0.0411471
	ENSG00000254531	4	Upregulated	2.11906	0.000496688	0.00572183
BCAR3-AS1	ENSG00000224093	1	Upregulated	2.12128	0.00608297	0.0323222
	ENSG00000265800	17	Upregulated	2.13337	0.00254425	0.0174909
LINC01138	ENSG00000274020	1	Upregulated	2.13786	0.000867197	0.00844593
	ENSG00000276517	2	Upregulated	2.13831	0.00267302	0.0181184
	ENSG00000225300	1	Upregulated	2.1388	0.00174554	0.013484
	ENSG00000260949	8	Upregulated	2.14477	0.00689574	0.0352884
LINC01342	ENSG00000223823	1	Upregulated	2.14588	0.00964876	0.0444888
MCPH1-AS1	ENSG00000249898	8	Upregulated	2.15097	2.80396e-05	0.000856065
FAR1-IT1	ENSG00000254791	11	Upregulated	2.15256	0.00771049	0.0381235
	ENSG00000255966	12	Upregulated	2.16011	0.00233815	0.0165223
LUCAT1	ENSG00000248323	5	Upregulated	2.17233	0.00082492	0.0081682
	ENSG00000093100	22	Upregulated	2.17745	0.00109093	0.0099186
INE1	ENSG00000224975	X	Upregulated	2.18601	0.000134589	0.00234977
	ENSG00000269967	1	Upregulated	2.19036	0.00610256	0.032411
	ENSG00000261512	16	Upregulated	2.19415	0.0113324	0.0494312
	ENSG00000269951	15	Upregulated	2.20312	0.00014869	0.00251967
	ENSG00000271983	15	Upregulated	2.21023	0.00319696	0.0204503
FAM201A	ENSG00000204860	9	Upregulated	2.21162	0.0108962	0.0479872
	ENSG00000278925	5	Upregulated	2.21333	0.0022816	0.0162619
	ENSG00000223695	22	Upregulated	2.21483	0.0080796	0.0393495
SEC23A-AS1	ENSG00000258651	14	Upregulated	2.21966	0.00115146	0.0102424
	ENSG00000283078	20	Upregulated	2.22063	0.00942655	0.0437465
	ENSG00000260877	11	Upregulated	2.22268	0.00111387	0.0100512
MIR194-2HG	ENSG00000229719	11	Upregulated	2.23187	0.00535427	0.0295174
	ENSG00000258412	14	Upregulated	2.23689	0.00030123	0.00408797
	ENSG00000260996	9	Upregulated	2.23991	0.000350169	0.00451505
LINC00342	ENSG00000232931	2	Upregulated	2.24016	0.00406819	0.0242873
ITGA9-AS1	ENSG00000235257	3	Upregulated	2.24266	0.000289603	0.00398941
MIR3936HG	ENSG00000233006	5	Upregulated	2.24331	0.00691258	0.035336
FMR1-IT1	ENSG00000236337	X	Upregulated	2.24516	0.00189272	0.0142299
	ENSG00000259865	1	Upregulated	2.25637	0.00234209	0.0165358
RRS1-AS1	ENSG00000246145	8	Upregulated	2.26291	0.00685176	0.0351771
LINC02870	ENSG00000180066	10	Upregulated	2.26912	0.00358504	0.0221901
	ENSG00000228037	1	Upregulated	2.27857	0.000180871	0.00289278
	ENSG00000272219	7	Upregulated	2.28023	0.00140621	0.0116513
	ENSG00000269919	6	Upregulated	2.2827	0.00126874	0.0108769
	ENSG00000256006	11	Upregulated	2.28793	0.00035846	0.00458729
	ENSG00000277566	12	Upregulated	2.29391	0.000513334	0.0058685
C6orf223	ENSG00000181577	6	Upregulated	2.29481	0.000203787	0.00315421
	ENSG00000272944	2	Upregulated	2.29764	0.00777581	0.0383453
LIVAR	ENSG00000266304	18	Upregulated	2.30209	0.00613901	0.0325739
	ENSG00000272953	7	Upregulated	2.30243	0.000333086	0.00437506
	ENSG00000255400	11	Upregulated	2.30244	0.01073	0.0476566
	ENSG00000228719	22	Upregulated	2.3048	0.00537091	0.0295874
	ENSG00000275927	16	Upregulated	2.30822	0.000115915	0.00215242
	ENSG00000271420	1	Upregulated	2.30998	0.00414777	0.0245838
MIR222HG	ENSG00000270069	X	Upregulated	2.31103	1.66545e-05	0.000619025
	ENSG00000237927	6	Upregulated	2.3176	0.00881675	0.0417922
TMEM51-AS1	ENSG00000175147	1	Upregulated	2.31773	0.00232535	0.016462
APTR	ENSG00000214293	7	Upregulated	2.32324	0.000965277	0.009151
PRDX6-AS1	ENSG00000203739	1	Upregulated	2.32805	0.0025598	0.0175548
	ENSG00000261291	16	Upregulated	2.33836	6.51746e-05	0.00147889
LINC01004	ENSG00000228393	7	Upregulated	2.34602	0.00301734	0.019684
	ENSG00000254614	11	Upregulated	2.34778	3.55672e-06	0.000219883
	ENSG00000257303	12	Upregulated	2.35103	0.00594537	0.0317537
	ENSG00000260310	16	Upregulated	2.35177	0.00116244	0.0102913
	ENSG00000280384	22	Upregulated	2.35293	0.000393439	0.00491486
LINC00894	ENSG00000235703	X	Upregulated	2.3553	0.000121878	0.0022138
	ENSG00000278075	18	Upregulated	2.35694	8.2874e-05	0.0017251
LINC02029	ENSG00000241544	3	Upregulated	2.35712	0.00160162	0.0126994
	ENSG00000272033	1	Upregulated	2.36121	0.000221245	0.00331014
	ENSG00000273084	7	Upregulated	2.36195	0.000708823	0.00734585
	ENSG00000232031	6	Upregulated	2.36289	0.00315738	0.0202799
LINC01572	ENSG00000261008	16	Upregulated	2.36327	0.00167101	0.0130919
	ENSG00000273141	18	Upregulated	2.36371	0.000812668	0.00806108
	ENSG00000272079	16	Upregulated	2.36469	0.00808093	0.0393495
COLCA1	ENSG00000196167	11	Upregulated	2.36508	0.00211255	0.0154137
	ENSG00000261116	6	Upregulated	2.36831	0.00258159	0.0176558
	ENSG00000260742	2	Upregulated	2.36952	0.00759479	0.0377924
PLBD1-AS1	ENSG00000256751	12	Upregulated	2.37265	0.0017187	0.0133732
LINC02656	ENSG00000212743	10	Upregulated	2.37304	0.00200455	0.0148277
SMC5-DT	ENSG00000268364	9	Upregulated	2.37426	0.000175739	0.00284306
WASL-DT	ENSG00000272686	7	Upregulated	2.38096	3.27629e-06	0.000206949
	ENSG00000227359	2	Upregulated	2.38832	0.0067805	0.0349308
BACE2-IT1	ENSG00000224388	21	Upregulated	2.39185	0.000493698	0.00569614
LINC00511	ENSG00000227036	17	Upregulated	2.39754	0.00678965	0.0349619
TBILA	ENSG00000261488	3	Upregulated	2.39802	0.0018331	0.0139401
	ENSG00000275484	11	Upregulated	2.40038	0.000732098	0.00750692
	ENSG00000282860	3	Upregulated	2.41014	0.0098867	0.0452571
AOAH-IT1	ENSG00000230539	7	Upregulated	2.4166	0.000745536	0.00759622
	ENSG00000238045	16	Upregulated	2.42255	7.28036e-06	0.000351212
SOX9-AS1	ENSG00000234899	17	Upregulated	2.4286	0.00584226	0.0313933
	ENSG00000223813	7	Upregulated	2.43754	0.00858394	0.0411377
	ENSG00000275091	19	Upregulated	2.4405	0.00451116	0.0260242
B4GALT1-AS1	ENSG00000233554	9	Upregulated	2.44506	0.000561923	0.00626162
TONSL-AS1	ENSG00000232600	8	Upregulated	2.45538	0.00750427	0.0374369
	ENSG00000256011	12	Upregulated	2.4758	0.00670101	0.0346165
SERTAD4-AS1	ENSG00000203706	1	Upregulated	2.4775	0.00589511	0.0315852
SBF2-AS1	ENSG00000246273	11	Upregulated	2.4832	0.0021536	0.0156522
LINC01515	ENSG00000228065	10	Upregulated	2.48407	0.00647819	0.0338386
	ENSG00000232034	2	Upregulated	2.49267	0.000307338	0.00414635
	ENSG00000232693	2	Upregulated	2.49583	0.00256687	0.0175819
	ENSG00000230732	3	Upregulated	2.50068	3.76517e-05	0.00104916
	ENSG00000249456	10	Upregulated	2.50554	0.0018492	0.0140218
	ENSG00000274904	16	Upregulated	2.50837	0.00190762	0.0143132
ARHGEF18-AS1	ENSG00000267852	19	Upregulated	2.52168	0.00149166	0.0121227
	ENSG00000224745	10	Upregulated	2.52541	5.04815e-05	0.00126131
	ENSG00000260418	6	Upregulated	2.52899	0.00409965	0.0244144
BAIAP2-DT	ENSG00000226137	17	Upregulated	2.53068	0.00336173	0.0212108
AGAP1-IT1	ENSG00000235529	2	Upregulated	2.53311	4.20747e-05	0.00111608
	ENSG00000254554	11	Upregulated	2.53829	1.58747e-05	0.000598951
	ENSG00000268947	19	Upregulated	2.54235	0.000348008	0.00449492
	ENSG00000257298	12	Upregulated	2.56305	0.000174152	0.00282754
CPNE8-AS1	ENSG00000257718	12	Upregulated	2.56548	0.00182128	0.0138925
	ENSG00000261114	16	Upregulated	2.58303	0.000135355	0.00235552
	ENSG00000278192	20	Upregulated	2.60063	0.00292036	0.0191962
	ENSG00000246090	4	Upregulated	2.60919	0.000953172	0.00906683
	ENSG00000274954	15	Upregulated	2.60978	9.7826e-05	0.00192123
	ENSG00000255046	8	Upregulated	2.62949	0.000419919	0.00510141
THBS1-AS1	ENSG00000278621	15	Upregulated	2.6334	0.0020236	0.0149304
	ENSG00000272574	1	Upregulated	2.64079	4.52077e-06	0.000256067
	ENSG00000274213	17	Upregulated	2.64326	8.81348e-06	0.000393192
	ENSG00000254165	8	Upregulated	2.64554	6.10734e-05	0.00143357
	ENSG00000224046	7	Upregulated	2.64567	0.00218381	0.0157973
	ENSG00000272763	17	Upregulated	2.65442	4.48392e-06	0.000255497
	ENSG00000273445	2	Upregulated	2.66261	0.000394364	0.00491842
	ENSG00000249007	1	Upregulated	2.67329	0.000709994	0.00735404
	ENSG00000259523	15	Upregulated	2.67759	0.0057707	0.0311672
EPCAM-DT	ENSG00000234690	2	Upregulated	2.6844	0.00150277	0.0121749
ZSCAN5A-AS1	ENSG00000267549	19	Upregulated	2.715	0.0101819	0.0461428
SEC61G-DT	ENSG00000234707	7	Upregulated	2.71702	0.00143494	0.0118153
	ENSG00000246790	11	Upregulated	2.72002	0.00494783	0.0278001
	ENSG00000250522	4	Upregulated	2.72854	0.00103889	0.00964558
	ENSG00000259153	14	Upregulated	2.75536	3.92995e-05	0.00107643
	ENSG00000256894	12	Upregulated	2.76199	0.0059501	0.0317663
MIR924HG	ENSG00000267374	18	Upregulated	2.76977	0.00361068	0.0223086
LINC00513	ENSG00000233559	7	Upregulated	2.77181	9.85772e-06	0.000423844
	ENSG00000269925	1	Upregulated	2.77792	0.00235507	0.0165878
	ENSG00000277144	15	Upregulated	2.79059	0.00594075	0.0317493
KDM4A-AS1	ENSG00000236200	1	Upregulated	2.79716	0.00150058	0.0121686
	ENSG00000266950	19	Upregulated	2.80474	0.00950684	0.0440421
	ENSG00000274251	11	Upregulated	2.8176	0.00579524	0.0312437
	ENSG00000225092	6	Upregulated	2.82148	4.73964e-07	5.52501e-05
UCKL1-AS1	ENSG00000280213	20	Upregulated	2.82209	4.09279e-05	0.00109882
	ENSG00000234292	5	Upregulated	2.8221	6.43474e-05	0.00147252
	ENSG00000235321	2	Upregulated	2.82234	0.00201633	0.0148904
HIF1A-AS3	ENSG00000258667	14	Upregulated	2.82282	2.07822e-05	0.000714528
	ENSG00000223653	1	Upregulated	2.83869	0.000463067	0.00546041
LINC01224	ENSG00000269416	19	Upregulated	2.85047	0.00978523	0.0448788
	ENSG00000265337	17	Upregulated	2.86049	0.00628426	0.0331198
	ENSG00000254290	8	Upregulated	2.87402	0.009424	0.0437465
SNHG19	ENSG00000260260	16	Upregulated	2.87669	0.000177147	0.00285966
	ENSG00000259735	15	Upregulated	2.94665	8.73393e-07	8.2521e-05
LINC02057	ENSG00000249279	5	Upregulated	2.94762	0.00411973	0.0244821
	ENSG00000259771	15	Upregulated	2.9902	7.12867e-07	7.18845e-05
SIRLNT	ENSG00000253802	8	Upregulated	3.03509	0.00647344	0.0338216
LINC00482	ENSG00000185168	17	Upregulated	3.03921	8.84536e-05	0.00180659
ATXN7L3-AS1	ENSG00000267394	17	Upregulated	3.04665	0.0107719	0.0477716
LINC02320	ENSG00000258404	14	Upregulated	3.04943	0.00172883	0.0134337
	ENSG00000235279	10	Upregulated	3.05047	0.0056166	0.0305332
NRSN2-AS1	ENSG00000225377	20	Upregulated	3.05048	8.34945e-05	0.00172886
	ENSG00000275936	12	Upregulated	3.0523	0.000375203	0.00474091
	ENSG00000278493	15	Upregulated	3.06665	1.23371e-05	0.000501673
	ENSG00000265222	17	Upregulated	3.10123	0.00329406	0.0209011
	ENSG00000259341	15	Upregulated	3.10318	0.000949179	0.00904414
	ENSG00000257181	12	Upregulated	3.11427	0.011326	0.049425
	ENSG00000258919	14	Upregulated	3.12501	0.00180764	0.0138354
FAM160A1-DT	ENSG00000251611	4	Upregulated	3.12814	0.000398178	0.00494641
	ENSG00000272851	2	Upregulated	3.15894	0.00233481	0.0165103
INSYN1-AS1	ENSG00000260469	15	Upregulated	3.17486	0.00873115	0.0415793
LINC02487	ENSG00000203688	6	Upregulated	3.17696	0.000115038	0.00213968
	ENSG00000272703	18	Upregulated	3.21246	0.00233625	0.0165153
ELF3-AS1	ENSG00000234678	1	Upregulated	3.21842	2.99508e-05	0.000904032
	ENSG00000254197	8	Upregulated	3.22612	0.00785828	0.0386081
	ENSG00000267815	19	Upregulated	3.27134	0.00341527	0.0214403
	ENSG00000241269	7	Upregulated	3.28573	0.00174445	0.013484
REPIN1-AS1	ENSG00000240449	7	Upregulated	3.29921	0.000458612	0.00541639
	ENSG00000233625	20	Upregulated	3.3018	0.00136304	0.0113997
	ENSG00000275894	20	Upregulated	3.31553	0.000221575	0.00331067
SAPCD1-AS1	ENSG00000235663	6	Upregulated	3.39401	5.69891e-05	0.00137242
	ENSG00000249806	4	Upregulated	3.40212	0.00226554	0.0162039
	ENSG00000256571	12	Upregulated	3.40954	7.13237e-05	0.00156429
	ENSG00000253582	8	Upregulated	3.43556	0.00575183	0.0311067
PSORS1C3	ENSG00000204528	6	Upregulated	3.4397	0.000484041	0.00560774
	ENSG00000229021	1	Upregulated	3.4792	0.00011276	0.00212272
	ENSG00000255236	11	Upregulated	3.49123	0.000236202	0.00346703
LINC01637	ENSG00000237476	22	Upregulated	3.50048	0.00151786	0.0122513
	ENSG00000236935	11	Upregulated	3.52158	0.000270132	0.00381083
	ENSG00000269902	X	Upregulated	3.52382	3.73035e-05	0.00104075
	ENSG00000267196	18	Upregulated	3.5324	0.000307263	0.00414635
	ENSG00000227683	10	Upregulated	3.53711	0.00787813	0.0386634
	ENSG00000256443	11	Upregulated	3.56518	8.45726e-05	0.00174316
	ENSG00000250073	11	Upregulated	3.57171	0.000269035	0.00379774
THRB-IT1	ENSG00000224822	3	Upregulated	3.58712	0.00111465	0.0100542
	ENSG00000218416	2	Upregulated	3.58845	0.00413609	0.0245469
	ENSG00000258593	14	Upregulated	3.60152	0.00132141	0.0111709
LINC00639	ENSG00000259070	14	Upregulated	3.60658	0.000272166	0.00382612
	ENSG00000270403	11	Upregulated	3.62381	0.00434409	0.0253795
	ENSG00000233967	6	Upregulated	3.6292	0.000318779	0.00423664
ARHGAP15-AS1	ENSG00000231758	2	Upregulated	3.68312	0.0065773	0.0341995
	ENSG00000278266	12	Upregulated	3.68618	0.000316039	0.00422506
	ENSG00000269425	19	Upregulated	3.69571	0.000622372	0.00672721
	ENSG00000274976	12	Upregulated	3.69647	0.000244012	0.00355075
	ENSG00000262160	16	Upregulated	3.70949	0.000813211	0.00806291
	ENSG00000227885	6	Upregulated	3.77405	0.00344172	0.0215402
	ENSG00000260963	16	Upregulated	3.83602	0.00551586	0.0301788
	ENSG00000250910	4	Upregulated	3.83686	0.00788959	0.0386943
LINC01226	ENSG00000284543	1	Upregulated	3.87297	0.00787186	0.0386512
DANT2	ENSG00000235244	X	Upregulated	3.87529	0.000110831	0.00209433
	ENSG00000259644	15	Upregulated	3.91403	1.04646e-06	9.45051e-05
	ENSG00000267506	17	Upregulated	3.93165	0.0012248	0.0106802
	ENSG00000259645	15	Upregulated	3.94294	0.00011936	0.00218571
	ENSG00000267504	18	Upregulated	3.97147	5.16752e-05	0.00127554
TMEM92-AS1	ENSG00000251179	17	Upregulated	3.9726	0.000199747	0.00311925
	ENSG00000225111	2	Upregulated	3.98268	0.00104138	0.00964656
	ENSG00000274173	20	Upregulated	3.98718	0.000218647	0.00328877
TM4SF1-AS1	ENSG00000240541	3	Upregulated	3.99153	4.92838e-09	1.84707e-06
LINC01843	ENSG00000251169	5	Upregulated	4.00625	1.55849e-05	0.000593993
SEPTIN9-DT	ENSG00000263718	17	Upregulated	4.02706	0.000377865	0.00475758
ZNF674-AS1	ENSG00000230844	X	Upregulated	4.04098	5.22494e-06	0.000279081
	ENSG00000261583	16	Upregulated	4.1204	0.0013014	0.0110683
	ENSG00000259354	15	Upregulated	4.13486	1.53176e-06	0.000126635
C5orf66-AS1	ENSG00000249082	5	Upregulated	4.14895	0.00115422	0.0102452
	ENSG00000189229	3	Upregulated	4.15487	0.002554	0.0175311
GPRC5D-AS1	ENSG00000247498	12	Upregulated	4.16166	2.08056e-05	0.000714528
	ENSG00000228113	7	Upregulated	4.17186	0.000107878	0.00205582
HYMAI	ENSG00000283122	6	Upregulated	4.23433	1.46469e-07	2.51424e-05
LINC01389	ENSG00000225762	1	Upregulated	4.2348	0.00103714	0.00964031
	ENSG00000274204	13	Upregulated	4.38227	2.27627e-05	0.000756078
FOXD2-AS1	ENSG00000237424	1	Upregulated	4.44231	3.7642e-06	0.000228176
LNCSRLR	ENSG00000240032	3	Upregulated	4.47467	4.57699e-07	5.41699e-05
	ENSG00000251455	4	Upregulated	4.49155	0.000689462	0.00719925
	ENSG00000243081	3	Upregulated	4.5098	0.000113014	0.00212486
MIR3150BHG	ENSG00000245080	8	Upregulated	4.52267	0.00282171	0.0188117
	ENSG00000223400	21	Upregulated	4.57652	1.61589e-05	0.0006046
	ENSG00000275234	19	Upregulated	4.59851	1.32927e-07	2.41058e-05
LINC00589	ENSG00000251191	8	Upregulated	4.63126	0.00363091	0.0223678
	ENSG00000255191	11	Upregulated	4.64874	4.7802e-05	0.00121869
LINC02588	ENSG00000257842	14	Upregulated	4.65098	0.0044612	0.0258805
	ENSG00000223829	7	Upregulated	4.71253	0.000103619	0.00199835
PWRN1	ENSG00000259905	15	Upregulated	4.72222	0.000123917	0.00223425
UCA1	ENSG00000214049	19	Upregulated	4.73894	0.000456262	0.00539521
	ENSG00000261051	3	Upregulated	4.82548	4.00917e-07	4.92619e-05
ERVH-1	ENSG00000251292	4	Upregulated	5.03274	0.000100548	0.0019644
	ENSG00000272472	6	Upregulated	5.03491	0.000119559	0.00218683
	ENSG00000235749	1	Upregulated	5.17745	0.000885785	0.00859303
B3GALT5-AS1	ENSG00000184809	21	Upregulated	5.17877	0.00841057	0.0405897
	ENSG00000250509	5	Upregulated	5.18071	0.00457821	0.0262695
DIO3OS	ENSG00000258498	14	Upregulated	5.25483	0.000145916	0.00248955
SLC2A9-AS1	ENSG00000250413	4	Upregulated	5.27947	6.51602e-05	0.00147889
LINC02490	ENSG00000259237	15	Upregulated	5.29964	0.00518623	0.0288599
LINC00507	ENSG00000256193	12	Upregulated	5.31604	0.000277427	0.00387003
	ENSG00000267015	18	Upregulated	5.3533	5.30166e-05	0.00130151
LINC02038	ENSG00000229155	3	Upregulated	5.37908	0.00129965	0.0110617
	ENSG00000267149	19	Upregulated	5.45909	1.57265e-07	2.62334e-05
	ENSG00000230898	1	Upregulated	5.47649	9.3681e-07	8.63363e-05
MAMDC2-AS1	ENSG00000204706	9	Upregulated	5.66881	0.000109308	0.00207428
	ENSG00000249631	4	Upregulated	5.77245	0.000256992	0.00367854
	ENSG00000275216	13	Upregulated	5.81219	0.00128935	0.0110074
	ENSG00000231992	1	Upregulated	5.91423	1.27846e-07	2.35217e-05
LINC01645	ENSG00000224968	1	Upregulated	5.96736	0.00165078	0.0129794
LINC00992	ENSG00000248663	5	Upregulated	6.02687	0.000173895	0.00282754
	ENSG00000258216	12	Upregulated	6.07802	0.000110126	0.00208803
DDX3ILA1	ENSG00000232756	7	Upregulated	6.21764	5.14651e-08	1.20552e-05
	ENSG00000259342	15	Upregulated	6.34027	2.90597e-08	8.06749e-06
	ENSG00000274414	20	Upregulated	6.45692	5.75007e-07	6.24646e-05
LINC00668	ENSG00000265933	18	Upregulated	6.53488	0.00489154	0.0275624
LINC01752	ENSG00000224961	20	Upregulated	6.76528	3.76455e-06	0.000228176
	ENSG00000247033	16	Upregulated	7.20517	0.000142568	0.00244589
	ENSG00000238178	X	Upregulated	7.28201	1.4081e-05	0.000557004
	ENSG00000259925	16	Upregulated	7.63494	3.34053e-06	0.000209244
LINC01559	ENSG00000180861	12	Upregulated	7.80532	4.70391e-06	0.000262171
LINC02800	ENSG00000230023	1	Upregulated	8.58676	4.70786e-05	0.00120989
	ENSG00000257642	12	Upregulated	9.22462	8.21194e-06	0.000378406
CA3-AS1	ENSG00000253549	8	Upregulated	9.31221	3.25185e-07	4.22684e-05
	ENSG00000253508	7	Upregulated	9.55469	5.463e-08	1.25354e-05
	ENSG00000274993	7	Upregulated	9.56795	2.29783e-09	1.05885e-06
	ENSG00000232806	21	Upregulated	10.0773	6.04651e-09	2.19303e-06
	ENSG00000231412	19	Upregulated	10.2926	0.000567288	0.00629955
	ENSG00000257194	12	Upregulated	10.3327	1.57626e-05	0.000595722
LINC01687	ENSG00000233215	21	Upregulated	10.6569	7.32989e-06	0.000352195
	ENSG00000258471	14	Upregulated	13.7737	2.46976e-05	0.000797952
ERVE-1	ENSG00000267259	17	Upregulated	13.9676	5.88953e-06	0.000299554
LINC01612	ENSG00000250266	4	Upregulated	14.0938	1.68565e-07	2.74676e-05
LINC01285	ENSG00000203650	X	Upregulated	14.5544	6.41384e-08	1.40027e-05
VLDLR-AS1	ENSG00000236404	9	Upregulated	16.0162	5.62094e-07	6.19598e-05
	ENSG00000229261	10	Upregulated	17.0561	5.6791e-07	6.2234e-05
	ENSG00000259087	14	Upregulated	18.4092	1.77306e-08	5.35055e-06
LINC00520	ENSG00000258791	14	Upregulated	18.6367	1.1799e-08	3.79065e-06
	ENSG00000254645	11	Upregulated	19.217	4.74197e-07	5.52501e-05
LINC02568	ENSG00000259459	15	Upregulated	21.5761	9.98116e-08	1.91834e-05
LINC02441	ENSG00000256643	12	Upregulated	22.4296	1.45363e-05	0.000564701
	ENSG00000225421	2	Upregulated	28.6427	5.91688e-07	6.33585e-05
HOXA11-AS	ENSG00000240990	7	Upregulated	35.2413	3.37267e-09	1.43097e-06
	ENSG00000228222	2	Upregulated	36.092	3.60304e-09	1.44681e-06
SATB2-AS1	ENSG00000225953	2	Upregulated	40.9494	1.05019e-07	2.00132e-05
LINC02023	ENSG00000239205	3	Upregulated	48.7121	2.30728e-09	1.05885e-06
HOTTIP	ENSG00000243766	7	Upregulated	59.2333	4.88013e-11	9.14496e-08
