# Supplementary material for: Long Non-Coding RNA Signatures in the Ileum and Colon of Crohn’s Disease Patients and Effect of Anti-TNF-α Treatment on Their Modulation
Source: Int J Mol Sci. 2023 Oct 28;24(21):15691. doi: 10.3390/ijms242115691 (PMC10650062; doi:10.3390/ijms242115691)
Supplement: Supplementary file 1 [file ijms-24-15691-s001.zip › Table S4. List of the 182 overlapped differentially expressed lncRNAs between three study groups..xlsx]

## Sheet: Hoja1
Gene name	Transcript
MIR31HG	ENSG00000171889
DELEC1	ENSG00000173077
LINC01559	ENSG00000180861
C6orf223	ENSG00000181577
LINC00482	ENSG00000185168
	ENSG00000189229
LINC01285	ENSG00000203650
SERTAD4-AS1	ENSG00000203706
MAMDC2-AS1	ENSG00000204706
UCA1	ENSG00000214049
	ENSG00000215068
	ENSG00000218416
	ENSG00000223400
	ENSG00000223653
	ENSG00000223813
	ENSG00000223829
EGFR-AS1	ENSG00000224057
LINC01752	ENSG00000224961
	ENSG00000225092
NRSN2-AS1	ENSG00000225377
	ENSG00000225421
LINC01389	ENSG00000225762
C5orf67	ENSG00000225940
SATB2-AS1	ENSG00000225953
MUC12-AS1	ENSG00000227053
	ENSG00000227885
	ENSG00000228037
LINC01515	ENSG00000228065
	ENSG00000228222
	ENSG00000228643
HNF4A-AS1	ENSG00000229005
	ENSG00000229021
LINC02038	ENSG00000229155
	ENSG00000229261
	ENSG00000229334
	ENSG00000229525
LINC02800	ENSG00000230023
LINC01786	ENSG00000230415
ZNF674-AS1	ENSG00000230844
	ENSG00000230898
	ENSG00000231412
LINC00689	ENSG00000231419
	ENSG00000231992
DDX3ILA1	ENSG00000232756
	ENSG00000232806
	ENSG00000233005
LINC01687	ENSG00000233215
CHRM3-AS2	ENSG00000233355
	ENSG00000233376
LINC00513	ENSG00000233559
	ENSG00000233625
	ENSG00000233834
	ENSG00000233967
	ENSG00000234292
ELF3-AS1	ENSG00000234678
SOX9-AS1	ENSG00000234899
	ENSG00000235122
DANT2	ENSG00000235244
	ENSG00000235749
APOA1-AS	ENSG00000235910
LINC00479	ENSG00000236384
VLDLR-AS1	ENSG00000236404
	ENSG00000236935
ANKRD44-IT1	ENSG00000236977
	ENSG00000237153
FOXD2-AS1	ENSG00000237424
LINC01637	ENSG00000237476
	ENSG00000237643
	ENSG00000238045
	ENSG00000238178
LINC02023	ENSG00000239205
LNCSRLR	ENSG00000240032
REPIN1-AS1	ENSG00000240449
TM4SF1-AS1	ENSG00000240541
	ENSG00000240859
HOXA11-AS	ENSG00000240990
	ENSG00000243081
HOTTIP	ENSG00000243766
	ENSG00000246090
	ENSG00000246790
	ENSG00000247033
GPRC5D-AS1	ENSG00000247498
FABP6-AS1	ENSG00000247699
LUCAT1	ENSG00000248323
FAM198B-AS1	ENSG00000248429
LINC00992	ENSG00000248663
C5orf66-AS1	ENSG00000249082
	ENSG00000249201
LINC02057	ENSG00000249279
	ENSG00000249806
	ENSG00000250073
HOXC-AS2	ENSG00000250133
LINC01612	ENSG00000250266
LINC02200	ENSG00000250358
SLC2A9-AS1	ENSG00000250413
	ENSG00000250509
	ENSG00000250910
LINC01843	ENSG00000251169
TMEM92-AS1	ENSG00000251179
LINC00589	ENSG00000251191
ERVH-1	ENSG00000251292
FAM160A1-DT	ENSG00000251611
LINC02754	ENSG00000251637
	ENSG00000253477
	ENSG00000253508
CA3-AS1	ENSG00000253549
	ENSG00000253582
SIRLNT	ENSG00000253802
CRYZL2P-SEC16B	ENSG00000254154
	ENSG00000254614
	ENSG00000254645
FAR1-IT1	ENSG00000254791
	ENSG00000255026
LINC00507	ENSG00000256193
LINC02441	ENSG00000256643
	ENSG00000256894
	ENSG00000257194
	ENSG00000257642
LINC02404	ENSG00000257893
LINC02320	ENSG00000258404
	ENSG00000258471
LINC00520	ENSG00000258791
	ENSG00000258919
LINC00639	ENSG00000259070
	ENSG00000259087
LINC02490	ENSG00000259237
	ENSG00000259341
	ENSG00000259342
	ENSG00000259353
	ENSG00000259354
LINC02568	ENSG00000259459
	ENSG00000259579
PWRN1	ENSG00000259905
	ENSG00000259925
	ENSG00000260597
	ENSG00000260658
	ENSG00000260742
	ENSG00000260859
	ENSG00000260877
	ENSG00000260963
LINC01572	ENSG00000261008
	ENSG00000261012
	ENSG00000261051
	ENSG00000261114
	ENSG00000261332
	ENSG00000261471
	ENSG00000262160
	ENSG00000262370
	ENSG00000263096
SEPTIN9-DT	ENSG00000263718
TSPOAP1-AS1	ENSG00000265148
LINC00668	ENSG00000265933
	ENSG00000265971
	ENSG00000267015
	ENSG00000267074
	ENSG00000267149
	ENSG00000267196
ERVE-1	ENSG00000267259
MIR924HG	ENSG00000267374
ATXN7L3-AS1	ENSG00000267394
	ENSG00000268027
	ENSG00000272129
	ENSG00000272472
	ENSG00000272763
	ENSG00000272908
	ENSG00000272944
	ENSG00000274080
	ENSG00000274173
	ENSG00000274204
	ENSG00000274414
	ENSG00000274976
	ENSG00000274993
	ENSG00000275216
	ENSG00000275234
	ENSG00000276649
	ENSG00000278058
THBS1-AS1	ENSG00000278621
LINC01232	ENSG00000280734
CPS1-IT1	ENSG00000280837
BISPR	ENSG00000282851
HYMAI	ENSG00000283122
LINC01226	ENSG00000284543
